# Supplementary material for: A Three Stage Integrative Pathway Search (TIPS©) framework to identify toxicity relevant genes and pathways
Source: BMC Bioinformatics. 2007 Jun 14;8:202. doi: 10.1186/1471-2105-8-202 (PMC1906836; doi:10.1186/1471-2105-8-202)
Supplement: Additional file 1 — ICA gene weights. Additional file 1 is a list of the gene weights determined by ICA. [file 1471-2105-8-202-S1.xls]

## Sheet: Sheet1
Index	Gene	ICA weights
1	(gC) lactate dehydrogenase C (LDHC), transcript variant 2, mRNA. (AA453467,NM_017448,Hs.99881)	-0.0461917
2	(gM) interferon-stimulated transcription factor 3, gamma 48kDa_(AA291389,_,Hs.1706)	-0.296846
3	(gM) SHB (Src homology 2 domain containing) adaptor protein B (SHB), mRNA. (AA427595,NM_003028,Hs.379206)	-0.186397
4	(gC) S-adenosylmethionine decarboxylase 1 (AMD1), mRNA. (R82300,NM_001634,Hs.262476)	-0.608953
5	(gC) S100 calcium binding protein P (S100P), mRNA. (R32848,NM_005980,Hs.2962)	0.0935319
6	(gK) ribosomal protein L21 (RPL21), mRNA. (AA464743,NM_000982,Hs.350077)	0.149364
7	(gC) pyruvate kinase, liver and RBC (PKLR), nuclear gene encoding mitochondrial protein, mRNA. (R08829,NM_000298,Hs.95990)	0.209692
8	(gM) protein tyrosine phosphatase, receptor type, G (PTPRG), mRNA. (R38343,NM_002841,Hs.89627)	0.312294
9	(gC) protein tyrosine phosphatase, non-receptor type 9 (PTPN9), mRNA. (AA434420,NM_002833,Hs.147663)	-8.37377
10	(gC) protein tyrosine phosphatase, non-receptor type 1 (PTPN1), mRNA. (R06605,NM_002827,_)	-6.29729
11	(gM) protein phosphatase 2, regulatory subunit B (B56), gamma isoform_(W35378,_,Hs.171734)	-0.44572
12	(gC) protein kinase, interferon-inducible double stranded RNA dependent (PRKR), mRNA. (AA010079,NM_002759,Hs.274382)	1.7084
13	(gF) protein kinase, cAMP-dependent, catalytic, alpha (PRKACA), mRNA. (W68141,NM_002730,Hs.77271)	0.0921927
14	(gC) proteasome (prosome, macropain) subunit, alpha type, 1 (PSMA1), transcript variant 1, mRNA. (R27585,NM_148976,Hs.82159)	0.110781
15	(gM) proteasome (prosome, macropain) subunit, beta type, 6 (PSMB6), mRNA. (AA070997,NM_002798,Hs.77060)	-0.0730638
16	(gM) protease, serine, 2 (trypsin 2) (PRSS2), mRNA. (AA284528,NM_002770,Hs.241561)	0.0209888
17	(gM) glutathione peroxidase 4 (phospholipid hydroperoxidase) (GPX4), mRNA. (AA454856,NM_002085,Hs.2706)	0.151122
18	(g) phosphoinositide-3-kinase, catalytic, gamma polypeptide (PIK3CG), mRNA. (AA464176,NM_002649,Hs.32942)	-0.452514
19	(g) ATP-binding cassette, sub-family D (ALD), member 3 (ABCD3), mRNA. (H25923,NM_002858,Hs.76781)	0.108481
20	(g) tumor necrosis factor, alpha-induced protein 3 (TNFAIP3), mRNA. (AA476272,NM_006290,Hs.211600)	-0.0421275
21	(g) proteasome (prosome, macropain) subunit, alpha type, 6 (PSMA6), mRNA. (AA047338,NM_002791,Hs.74077)	-0.156147
22	(g) proteasome (prosome, macropain) subunit, beta type, 10 (PSMB10), mRNA. (T54166,NM_002801,Hs.9661)	0.338963
23	(g) phosphatidylserine synthase 1 (PTDSS1), mRNA. (H28984,NM_014754,Hs.77329)	-0.357166
24	(g) nuclear factor I/X (CCAAT-binding transcription factor) (NFIX), mRNA. (AA406269,NM_002501,Hs.35841)	-0.328922
25	(g) nuclear transport factor 2 (NUTF2), mRNA. (N75595,NM_005796,Hs.151734)	-0.0293799
26	(g) lipocalin 2 (oncogene 24p3) (LCN2), mRNA. (AA400973,NM_005564,Hs.204238)	-0.810785
27	(g) NADH dehydrogenase (ubiquinone) Fe-S protein 1, 75kDa (NADH-coenzyme Q reductase) (NDUFS1), mRNA. (AA406536,NM_005006,Hs.8248)	0.248286
28	(g) NAD(P)H dehydrogenase, quinone 1 (NQO1), mRNA. (AA458634,NM_000903,Hs.80706)	0.236841
29	(g) N-acylaminoacyl-peptide hydrolase (APEH), mRNA. (AA455941,NM_001640,Hs.78223)	0.210875
30	(g) N-acetylgalactosaminidase, alpha- (NAGA), mRNA. (R46823,NM_000262,Hs.75372)	3.3012
31	(g) membrane protein, palmitoylated 1, 55kDa (MPP1), mRNA. (N74236,NM_002436,Hs.1861)	-0.0465015
32	(g) tumor-associated calcium signal transducer 2 (TACSTD2), mRNA. (AA454810,NM_002353,Hs.23582)	1.89328
33	(g) inositol(myo)-1(or 4)-monophosphatase 1 (IMPA1), mRNA. (H90874,NM_005536,Hs.171776)	-0.081003
34	(g) ATP-binding cassette, sub-family B (MDR/TAP), member 1 (ABCB1), mRNA. (AA455911,NM_000927,Hs.21330)	-0.19891
35	(g) nuclear factor of kappa light polypeptide gene enhancer in B-cells inhibitor, alpha (NFKBIA), mRNA. (W56300,NM_020529,Hs.81328)	-0.27459
36	(g) lysosomal-associated membrane protein 2 (LAMP2), transcript variant LAMP2B, mRNA. (N62847,NM_013995,Hs.8262)	-2.49828
37	(g) lipase, hepatic (LIPC), mRNA. (N68256,NM_000236,Hs.9994)	0.0854427
38	(g) lectin, galactoside-binding, soluble, 7 (galectin 7) (LGALS7), mRNA. (AA011057,NM_002307,Hs.99923)	-0.080415
39	(g) lecithin-cholesterol acyltransferase_(R06458,_,Hs.348401)	0.171714
40	(g) lymphotoxin beta receptor (TNFR superfamily, member 3) (LTBR), mRNA. (AA454646,NM_002342,Hs.1116)	-0.27266
41	(g) lanosterol synthase (2,3-oxidosqualene-lanosterol cyclase)_(AA437389,_,Hs.93199)	-17.6445
42	(gC) insulin-like growth factor binding protein 1 (IGFBP1), mRNA. (AA233185,NM_000596,Hs.102122)	0.269945
43	(gC) GATA binding protein 6_(H77652,_,Hs.50924)	-0.145496
44	(gN) serine/threonine kinase 4 (STK4), mRNA. (T95014,NM_006282,Hs.35140)	-0.363191
45	(gC) guanine nucleotide binding protein (G protein), beta polypeptide 2 (GNB2), mRNA. (N68166,NM_005273,Hs.91299)	-0.275666
46	(gC) suppression of tumorigenicity 13 (colon carcinoma) (Hsp70 interacting protein) (ST13), mRNA. (H65676,NM_003932,Hs.119222)	0.260148
47	(gC) translocase of outer mitochondrial membrane 34 (TOMM34), mRNA. (AA457118,NM_006809,Hs.76927)	-0.042009
48	(gC) dual specificity phosphatase 5 (DUSP5), mRNA. (W65461,NM_004419,Hs.2128)	-0.0751266
49	(gC) protein tyrosine phosphatase, receptor type, K (PTPRK), mRNA. (R79082,NM_002844,Hs.79005)	-0.805524
50	(gC) protein tyrosine kinase 9 (PTK9), mRNA. (AA019459,NM_002822,Hs.82643)	0.199425
51	(gC) phosphatidylinositol (4,5) bisphosphate 5-phosphatase homolog; phosphatidylinositol polyphosphate 5-phosphatase type IV (PPI5PIV), mRNA. (R94222,NM_019892,Hs.25156)	-0.991208
52	(gM) peroxisome proliferative activated receptor, gamma (PPARG), transcript variant 1, mRNA. (AA088420,NM_138712,Hs.100724)	0.471896
53	(gC) polymerase (RNA) mitochondrial (DNA directed) (POLRMT), nuclear gene encoding mitochondrial protein, mRNA. (R31115,NM_005035,Hs.153880)	0.075289
54	(gC) ATP synthase, H+ transporting, mitochondrial F0 complex, subunit c (subunit 9) isoform 3 (ATP5G3), mRNA. (H47080,NM_001689,Hs.429)	0.247803
55	(gC) ATPase, H+ transporting, lysosomal 21kDa, V0 subunit c'' (ATP6V0B), mRNA. (AA457717,NM_004047,Hs.7476)	-0.0688749
56	(gC) protein phosphatase 2 (formerly 2A), catalytic subunit, beta isoform (PPP2CB), mRNA. (AA490473,NM_004156,Hs.80350)	-0.0261176
57	(gC) phosphoribosyl pyrophosphate synthetase-associated protein 1 (PRPSAP1), mRNA. (R44822,NM_002766,Hs.77498)	0.259707
58	(gF) phosphate cytidylyltransferase 2, ethanolamine (PCYT2), mRNA. (R22219,NM_002861,Hs.226377)	-1.6209
59	(gC) histamine N-methyltransferase (HNMT), mRNA. (H53275,NM_006895,Hs.81182)	-0.107712
60	(gC) hepatoma-derived growth factor (high-mobility group protein 1-like) (HDGF), mRNA. (AA453749,NM_004494,Hs.89525)	-0.0610553
61	(gC) S100 calcium binding protein A11 (calgizzarin) (S100A11), mRNA. (AA464731,NM_005620,Hs.256290)	0.0774272
62	(gC) Rho guanine exchange factor (GEF) 16 (ARHGEF16), mRNA. (AA482070,NM_014448,Hs.87435)	-0.936726
63	(gM) low density lipoprotein-related protein 1 (alpha-2-macroglobulin receptor) (LRP1), mRNA. (AA464566,NM_002332,Hs.236894)	1.03258
64	(gC) protein tyrosine phosphatase, receptor type, N polypeptide 2 (PTPRN2), transcript variant 3, mRNA. (AA464590,NM_130843,Hs.74624)	2.81788
65	(gC) catenin (cadherin-associated protein), delta 1 (CTNND1), mRNA. (AA025276,NM_001331,Hs.166011)	0.053823
66	(gM) A kinase (PRKA) anchor protein 6 (AKAP6), mRNA. (R55786,NM_004274,Hs.89666)	-0.319069
67	(gC) BCL2-like 2 (BCL2L2), mRNA. (AA454588,NM_004050,Hs.75244)	1.15139
68	(gC) UDP-glucuronic acid/UDP-N-acetylgalactosamine dual transporter_(N80922,_,Hs.82635)	0.315263
69	(gM) solute carrier family 7 (cationic amino acid transporter, y+ system), member 6 (SLC7A6), mRNA. (AA418078,NM_003983,Hs.10315)	0.259377
70	(gC) Ste20-related serine/threonine kinase (SLK), mRNA. (N89756,NM_014720,Hs.105751)	0.0267068
71	(gC) ADP-ribosyltransferase (NAD+; poly (ADP-ribose) polymerase)-like 1 (ADPRTL1), mRNA. (AA478959,NM_006437,Hs.77225)	0.133092
72	(gC) Rac/Cdc42 guanine nucleotide exchange factor (GEF) 6 (ARHGEF6), mRNA. (AA236957,NM_004840,Hs.79307)	0.333805
73	(gC) protein kinase C-like 2 (PRKCL2), mRNA. (AA098980,NM_006256,Hs.69171)	1.32592
74	(gC) solute carrier family 20 (phosphate transporter), member 1 (SLC20A1), mRNA. (W46972,NM_005415,Hs.78452)	-0.107829
75	(gC) inositol 1,3,4-triphosphate 5/6 kinase (ITPK1), mRNA. (AA463931,NM_014216,Hs.6453)	-1.19001
76	(gM) isopentenyl-diphosphate delta isomerase (IDI1), mRNA. (H08820,NM_004508,Hs.76038)	0.468114
77	(gC) growth factor, augmenter of liver regeneration (ERV1 homolog, S. cerevisiae) (GFER), mRNA. (AA455303,NM_005262,Hs.27184)	-0.0557073
78	(gC) guanine monphosphate synthetase (GMPS), mRNA. (N59764,NM_003875,_)	-0.300266
79	(gC) glutathione transferase zeta 1 (maleylacetoacetate isomerase) (GSTZ1), transcript variant 2, mRNA. (AA428334,NM_145871,Hs.26403)	-0.0422556
80	(gC) gamma-glutamyl hydrolase (conjugase, folylpolygammaglutamyl hydrolase) (GGH), mRNA. (AA456621,NM_003878,Hs.78619)	0.0149162
81	(gN) elastin (supravalvular aortic stenosis, Williams-Beuren syndrome)_(AA459308,_,Hs.9295)	-0.227513
82	(gC) CASP2 and RIPK1 domain containing adaptor with death domain_(R37937,_,Hs.155566)	0.191124
83	(gC) golgi apparatus protein 1 (GLG1), mRNA. (H66617,NM_012201,Hs.78979)	0.582183
84	(gC) ATX1 antioxidant protein 1 homolog (yeast) (ATOX1), mRNA. (AA418694,NM_004045,Hs.279910)	0.138287
85	(gC) mitochondrial ribosomal protein S21 (MRPS21), transcript variant 1, nuclear gene encoding mitochondrial protein, mRNA. (AA429483,NM_031901,Hs.81281)	0.0960838
86	(gC) phosphatidylinositol binding clathrin assembly protein_(R59062,_,Hs.7885)	0.0173785
87	(gC) glycosyltransferase AD-017 (AD-017), transcript variant 1, mRNA. (H94897,NM_152932,Hs.283737)	0.0219907
88	(gN) ATPase, H+ transporting, lysosomal V0 subunit a isoform 1 (ATP6V0A1), mRNA. (AA430654,NM_005177,Hs.267871)	1.96888
89	(gC) c-mer proto-oncogene tyrosine kinase (MERTK), mRNA. (AA436564,NM_006343,Hs.117078)	-0.075169
90	(gC) protein phosphatase 1, catalytic subunit, alpha isoform (PPP1CA), mRNA. (AA443982,NM_002708,Hs.183994)	-0.0492181
91	(gC) LIV-1 protein, estrogen regulated_(H29315,_,Hs.79136)	0.0739
92	(gC) CD24 antigen (small cell lung carcinoma cluster 4 antigen) (CD24), mRNA. (H59916,NM_013230,Hs.286124)	-0.00144959
93	(gC) betaine-homocysteine methyltransferase (BHMT), mRNA. (T58896,NM_001713,Hs.80756)	3.15673
94	(gC) LPS-responsive vesicle trafficking, beach and anchor containing (LRBA), mRNA. (AA041400,NM_006726,Hs.62354)	0.357038
95	(gC) adipose most abundant gene transcript 1 (APM1), mRNA. (H45618,NM_004797,_)	-0.348368
96	(gC) aldolase C, fructose-bisphosphate (ALDOC), mRNA. (R39463,NM_005165,Hs.155247)	21.8835
97	(gC) TAR DNA binding protein (TARDBP), mRNA. (N69283,NM_007375,Hs.193989)	0.233956
98	(gC) pleckstrin homology, Sec7 and coiled/coil domains 2 (cytohesin-2) (PSCD2), transcript variant 1, mRNA. (AA464957,NM_017457,Hs.303091)	-2.58316
99	(gC) O-linked N-acetylglucosamine (GlcNAc) transferase (UDP-N-acetylglucosamine:polypeptide-N-acetylglucosaminyl transferase)_(R40794,_,Hs.100293)	0.591459
100	(gC) isocitrate dehydrogenase 3 (NAD+) alpha (IDH3A), mRNA. (AA464139,NM_005530,Hs.250616)	-0.0409209
101	(gC) TNF receptor-associated factor 1 (TRAF1), mRNA. (R71691,NM_005658,Hs.2134)	-6.30903
102	(gC) CREB binding protein (Rubinstein-Taybi syndrome) (CREBBP), mRNA. (AA022480,NM_004380,Hs.23598)	2.29456
103	(gC) zinc finger protein 148 (pHZ-52)_(T81033,_,Hs.355866)	-0.0475756
104	(gC) tumor necrosis factor, alpha-induced protein 1 (endothelial) (TNFAIP1), mRNA. (AA456314,NM_021137,Hs.76090)	-0.0449333
105	(gC) mitogen-activated protein kinase kinase kinase kinase 2 (MAP4K2), mRNA. (R50953,NM_004579,Hs.82979)	0.492248
106	(gC) 26S proteasome-associated pad1 homolog_(R08876,_,Hs.178761)	0.0723879
107	(gC) protein disulfide isomerase related protein (calcium-binding protein, intestinal-related) (ERP70), mRNA. (N59626,NM_004911,Hs.93659)	0.104823
108	(gC) metallothionein 1G (MT1G), mRNA. (H53340,NM_005950,Hs.334409)	-0.278253
109	(gM) protein tyrosine phosphatase, receptor type, N (PTPRN), mRNA. (R45941,NM_002846,Hs.89655)	-0.0828617
110	(gC) secretory carrier membrane protein 3 (SCAMP3), transcript variant 2, mRNA. (R72518,NM_052837,Hs.200600)	0.0946046
111	(gC) pyruvate dehydrogenase kinase, isoenzyme 2 (PDK2), mRNA. (H29475,NM_002611,Hs.92261)	-0.253215
112	(gC) phosphomevalonate kinase (PMVK), mRNA. (H09819,NM_006556,Hs.30954)	-1.21547
113	(gC) serine/threonine kinase 6 (STK6), mRNA. (R19158,NM_003600,Hs.250822)	0.178573
114	(gK) eukaryotic translation initiation factor 2B, subunit 2 beta, 39kDa (EIF2B2), mRNA. (R86305,NM_014239,Hs.170001)	0.169162
115	(gC) transcription elongation factor B (SIII), polypeptide 1 (15kDa, elongin C) (TCEB1), mRNA. (W81685,NM_005648,Hs.184693)	-0.287009
116	(gK) purinergic receptor P2X, ligand-gated ion channel, 4_(R60723,_,Hs.321709)	-0.157101
117	(gC) NADH dehydrogenase (ubiquinone) Fe-S protein 4, 18kDa (NADH-coenzyme Q reductase) (NDUFS4), mRNA. (AA055102,NM_002495,Hs.10758)	-0.026093
118	(gC) beclin 1 (coiled-coil, myosin-like BCL2 interacting protein) (BECN1), mRNA. (AA427906,NM_003766,Hs.12272)	-0.209877
119	(gC) CASP8 and FADD-like apoptosis regulator (CFLAR), mRNA. (AA453766,NM_003879,Hs.195175)	-0.254591
120	(gC) arginyl aminopeptidase (aminopeptidase B) (RNPEP), mRNA. (R64101,NM_020216,Hs.283667)	-1.48353
121	(gC) signal recognition particle 72kDa (SRP72), mRNA. (AA463631,NM_006947,Hs.237825)	0.144485
122	(gC) heat shock transcription factor 2 (HSF2), mRNA. (AA253434,NM_004506,Hs.158195)	-0.614015
123	(gC) UV radiation resistance associated gene (UVRAG), mRNA. (AA490501,NM_003369,Hs.13137)	-3.40744
124	(gC) translational inhibitor protein p14.5 (UK114), mRNA. (N72715,NM_005836,Hs.18426)	0.371761
125	(gC) eukaryotic translation initiation factor 4 gamma, 3 (EIF4G3), mRNA. (N92469,NM_003760,Hs.25732)	0.128158
126	(gC) progesterone receptor membrane component 1 (PGRMC1), mRNA. (N66942,NM_006667,Hs.90061)	-0.193995
127	(gC) phosphoinositide-3-kinase, class 3 (PIK3C3), mRNA. (AA456101,NM_002647,Hs.32971)	-0.609528
128	(gC) acyl-Coenzyme A oxidase 1, palmitoyl_(H65660,_,Hs.379991)	0.053995
129	(gI) ubiquitin specific protease 7 (herpes virus-associated) (USP7), mRNA. (AA064638,NM_003470,Hs.78683)	0.0420749
130	(gC) protein phosphatase 2, regulatory subunit B (B56), epsilon isoform (PPP2R5E), mRNA. (R53787,NM_006246,Hs.173328)	1.60387
131	(gC) ubiquitin D (UBD), mRNA. (N33920,NM_006398,Hs.44532)	0.0484893
132	(gC) chemokine (C-C motif) ligand 15 (CCL15), transcript variant 1, mRNA. (R96626,NM_032964,Hs.20144)	-0.5391
133	(gC) TGFB-induced factor (TALE family homeobox)_(R83270,_,Hs.90077)	0.0480484
134	(gC) retinoid X receptor, beta (RXRB), mRNA. (H42247,NM_021976,Hs.79372)	-0.0129273
135	(gC) mitogen-activated protein kinase-activated protein kinase 2_(AA455056,_,Hs.75074)	-0.191264
136	(gC) sialyltransferase 4C (beta-galactoside alpha-2,3-sialytransferase) (SIAT4C), mRNA. (AA453813,NM_006278,Hs.75268)	0.321425
137	(gC) proteasome (prosome, macropain) 26S subunit, non-ATPase, 2 (PSMD2), mRNA. (AA454852,NM_002808,Hs.74619)	-0.123046
138	(gM) NGFI-A binding protein 2 (EGR1 binding protein 2)_(AA434391,_,Hs.159223)	-0.33013
139	(gM) ketohexokinase (fructokinase) (KHK), transcript variant b, mRNA. (T61256,NM_006488,Hs.81454)	2.86303
140	(gM) interleukin 13 receptor, alpha 1 (IL13RA1), mRNA. (AA411324,NM_001560,Hs.285115)	-0.576385
141	(gM) protein phosphatase 1, regulatory (inhibitor) subunit 11 (PPP1R11), mRNA. (AA485347,NM_021959,Hs.82887)	0.105745
142	(gM) tripartite motif-containing 31 (TRIM31), transcript variant 1, mRNA. (AA054321,NM_007028,Hs.91096)	1.46951
143	(gM) mitogen-activated protein kinase 6 (MAPK6), mRNA. (H17504,NM_002748,Hs.271980)	0.0032007
144	(gC) zinc finger protein 36, C3H type-like 1 (ZFP36L1), mRNA. (AA424743,NM_004926,Hs.85155)	-0.327201
145	(gC) ADP-ribosyltransferase 4 (ART4), mRNA. (N70349,NM_021071,Hs.13776)	-0.0966839
146	(gM) mitogen-activated protein kinase 1 (MAPK1), transcript variant 2, mRNA. (W45690,NM_138957,Hs.324473)	-0.159629
147	(gM) glycogen synthase 1 (muscle) (GYS1), mRNA. (H08732,NM_002103,Hs.772)	-0.115142
148	(gC) glycine dehydrogenase (decarboxylating; glycine decarboxylase, glycine cleavage system protein P) (GLDC), mRNA. (N58494,NM_000170,Hs.380791)	0.395473
149	(gK) glutathione synthetase (GSS), mRNA. (AA463458,NM_000178,Hs.82327)	0.0949881
150	(gM) glutathione S-transferase theta 2 (GSTT2), mRNA. (AA490208,NM_000854,Hs.1581)	-0.422584
151	(gC) glutathione S-transferase M3 (brain) (GSTM3), mRNA. (R63065,NM_000849,Hs.2006)	0.087626
152	(gM) glucose phosphate isomerase (GPI), mRNA. (AA401111,NM_000175,Hs.406458)	0.353992
153	(gW) general transcription factor IIB (GTF2B), mRNA. (H23978,NM_001514,Hs.258561)	-0.42177
154	(gC) gap junction protein, beta 2, 26kDa (connexin 26)_(AA490466,_,Hs.323733)	-11.1968
155	(gK) gamma-aminobutyric acid (GABA) A receptor, alpha 2_(R39763,_,Hs.91343)	-0.372737
156	(gC) guanine nucleotide binding protein (G protein), beta polypeptide 2-like 1_(R96220,_,Hs.5662)	-0.0296704
157	(gM) chemokine (C-X-C motif) ligand 2 (CXCL2), mRNA. (R50407,NM_002089,Hs.75765)	-0.300917
158	(gC) N-myristoyltransferase 1 (NMT1), mRNA. (AA436406,NM_021079,Hs.111039)	-0.0075673
159	(gC) glycine cleavage system protein H (aminomethyl carrier)_(R28294,_,Hs.77631)	-0.0736025
160	(gC) microsomal glutathione S-transferase 1 (MGST1), transcript variant 1a, mRNA. (AA495936,NM_145792,Hs.355733)	0.044398
161	(gM) glutamate-cysteine ligase, catalytic subunit_(H56069,_,Hs.151393)	-0.300358
162	(gM) fumarylacetoacetate hydrolase (fumarylacetoacetase) (FAH), mRNA. (H44956,NM_000137,Hs.73875)	0.312251
163	(gM) fumarate hydratase (FH), nuclear gene encoding mitochondrial protein, mRNA. (AA026918,NM_000143,Hs.75653)	0.273528
164	(gK) flavin containing monooxygenase 5 (FMO5), mRNA. (H52119,NM_001461,Hs.14286)	-0.0383798
165	(gC) fibronectin 1 (FN1), transcript variant 1, mRNA. (R62612,NM_002026,Hs.287820)	1.01017
166	(gC) mitogen-activated protein kinase 3_(AA454819,_,Hs.861)	0.430648
167	(gM) eukaryotic translation termination factor 1 (ETF1), mRNA. (AA456664,NM_004730,Hs.77324)	-0.413464
168	(gC) lectin, mannose-binding, 1 (LMAN1), mRNA. (H74190,NM_005570,Hs.287912)	0.0874835
169	(gC) aldo-keto reductase family 1, member C1 (dihydrodiol dehydrogenase 1; 20-alpha (3-alpha)-hydroxysteroid dehydrogenase) (AKR1C1), mRNA. (R93124,NM_001353,Hs.306098)	0.293671
170	(gC) deoxythymidylate kinase (thymidylate kinase) (DTYMK), mRNA. (AA464256,NM_012145,Hs.79006)	0.206171
171	(gC) deoxyguanosine kinase (DGUOK), transcript variant 2, nuclear gene encoding mitochondrial protein, mRNA. (R07506,NM_080918,Hs.77494)	0.11163
172	(gF) damage-specific DNA binding protein 2, 48kDa (DDB2), mRNA. (AA410404,NM_000107,Hs.77602)	0.50277
173	(gC) mitogen-activated protein kinase kinase 1 (MAP2K1), mRNA. (R44740,NM_002755,Hs.3446)	0.000990504
174	(gC) zinc finger protein 144 (Mel-18) (ZNF144), mRNA. (AA464421,NM_007144,Hs.184669)	-0.730946
175	(gC) cold shock domain protein A (CSDA), mRNA. (AA455300,NM_003651,Hs.198726)	-0.0361259
176	(gC) defender against cell death 1 (DAD1), mRNA. (AA455281,NM_001344,Hs.82890)	0.208569
177	(gC) COX10 homolog, cytochrome c oxidase assembly protein, heme A: farnesyltransferase (yeast) (COX10), nuclear gene encoding mitochondrial protein, mRNA. (H21869,NM_001303,Hs.77513)	-1.89557
178	(gC) cytochrome b-5 (CYB5), nuclear gene encoding mitochondrial protein, mRNA. (R91950,NM_001914,Hs.83834)	0.305759
179	(gK) cytochrome P450, subfamily IIA (phenobarbital-inducible), polypeptide 7 (CYP2A7), transcript variant 2, mRNA. (T72259,NM_030589,Hs.334345)	-0.441886
180	(gC) cysteinyl-tRNA synthetase (CARS), transcript variant 2, mRNA. (AA464147,NM_001751,Hs.159604)	-0.0543655
181	(gC) cystathionase (cystathionine gamma-lyase) (CTH), transcript variant 1, mRNA. (R07167,NM_001902,Hs.19904)	-0.110842
182	(gC) serine (or cysteine) proteinase inhibitor, clade A (alpha-1 antiproteinase, antitrypsin), member 6 (SERPINA6), mRNA. (H90764,NM_001756,Hs.403787)	0.133145
183	(gC) chloride channel 4_(AA019316,_,Hs.199250)	1.02588
184	(gC) Rho GTPase activating protein 1 (ARHGAP1), mRNA. (AA427934,NM_004308,Hs.138860)	0.487743
185	(gC) cell division cycle 27 (CDC27), mRNA. (T81764,NM_001256,Hs.406631)	-2.47135
186	(gC) catalase (CAT), mRNA. (N54994,NM_001752,Hs.76359)	-0.286415
187	(gC) prenylcysteine lyase (PCL1), mRNA. (H91256,NM_016297,Hs.278627)	-0.140284
188	(gM) CD59 antigen p18-20 (antigen identified by monoclonal antibodies 16.3A5, EJ16, EJ30, EL32 and G344) (CD59), mRNA. (H60549,NM_000611,Hs.278573)	-0.0831075
189	(gK) tumor necrosis factor receptor superfamily, member 5 (TNFRSF5), transcript variant 2, mRNA. (H98636,NM_152854,Hs.25648)	-0.349753
190	(gC) aspartoacylase (aminoacylase 2, Canavan disease) (ASPA), mRNA. (N71653,NM_000049,Hs.32042)	0.0229571
191	(gC) apolipoprotein C-III (APOC3), mRNA. (N53169,NM_000040,Hs.73849)	1.85415
192	(gC) apolipoprotein C-II (APOC2), mRNA. (AA454580,NM_000483,Hs.75615)	0.366051
193	(gK) amyloid beta (A4) precursor-like protein 2 (APLP2), mRNA. (H89517,NM_001642,Hs.279518)	-0.0709769
194	(gC) aminolevulinate, delta-, synthase 1 (ALAS1), nuclear gene encoding mitochondrial protein, mRNA. (AA447761,NM_000688,Hs.78712)	-0.390471
195	(gC) guanine nucleotide binding protein (G protein), alpha inhibiting activity polypeptide 3 (GNAI3), mRNA. (AA490256,NM_006496,Hs.73799)	0.23527
196	(gC) alanine-glyoxylate aminotransferase (oxalosis I; hyperoxaluria I; glycolicaciduria; serine-pyruvate aminotransferase) (AGXT), mRNA. (N57872,NM_000030,Hs.144567)	-0.0814074
197	(gC) adenosine monophosphate deaminase (isoform E) (AMPD3), mRNA. (R01733,NM_000480,Hs.83918)	-0.274978
198	(gC) adenosine kinase (ADK), transcript variant ADK-long, mRNA. (R12473,NM_006721,Hs.94382)	0.209992
199	(gC) acyl-Coenzyme A dehydrogenase, short/branched chain (ACADSB), nuclear gene encoding mitochondrial protein, mRNA. (H95792,NM_001609,Hs.81934)	0.172685
200	(gN) acyl-Coenzyme A dehydrogenase, very long chain (ACADVL), nuclear gene encoding mitochondrial protein, mRNA. (AA464163,NM_000018,Hs.82208)	7.71786
201	(gC) acyl-Coenzyme A dehydrogenase, C-4 to C-12 straight chain (ACADM), nuclear gene encoding mitochondrial protein, mRNA. (N70794,NM_000016,Hs.79158)	-0.0873894
202	(gC) ATPase, H+ transporting, lysosomal 42kDa, V1 subunit C, isoform 1 (ATP6V1C1), mRNA. (H05768,NM_001695,Hs.86905)	-0.531681
203	(gC) ATP synthase, H+ transporting, mitochondrial F0 complex, subunit b, isoform 1 (ATP5F1), mRNA. (AA453765,NM_001688,Hs.81634)	0.0865052
204	(gN) zinc finger protein 36, C3H type, homolog (mouse) (ZFP36), mRNA. (R38383,NM_003407,Hs.343586)	-0.0655943
205	(gC) vitronectin (serum spreading factor, somatomedin B, complement S-protein) (VTN), mRNA. (N58107,NM_000638,Hs.2257)	-0.257082
206	(gF) SHC (Src homology 2 domain containing) transforming protein 1 (SHC1), mRNA. (T50498,NM_003029,Hs.81972)	0.149689
207	(gC) ubiquitin-conjugating enzyme E2I (UBC9 homolog, yeast) (UBE2I), mRNA. (AA487197,NM_003345,Hs.84285)	0.138953
208	(gC) ubiquitin-conjugating enzyme E2H (UBC8 homolog, yeast) (UBE2H), mRNA. (AA520978,NM_003344,Hs.372758)	-6.21066
209	(gC) ubiquitin-conjugating enzyme E2B (RAD6 homolog) (UBE2B), mRNA. (AA598492,NM_003337,Hs.811)	-0.325673
210	(gC) ubiquitin-conjugating enzyme E2A (RAD6 homolog) (UBE2A), mRNA. (AA600173,NM_003336,Hs.80612)	0.395483
211	(gC) ubiquitin-activating enzyme E1 (A1S9T and BN75 temperature sensitivity complementing) (UBE1), transcript variant 2, mRNA. (AA598670,NM_153280,Hs.2055)	-0.250437
212	(gC) ubiquitin-like 4_(AA485397,_,Hs.76480)	-0.0139117
213	(gC) ubiquinol-cytochrome c reductase, Rieske iron-sulfur polypeptide 1 (UQCRFS1), nuclear gene encoding mitochondrial protein, mRNA. (AA448184,NM_006003,Hs.3712)	0.0360864
214	(gC) S-adenosylhomocysteine hydrolase (AHCY), mRNA. (AA485626,NM_000687,Hs.172673)	-0.287438
215	(gC) ribosomal protein S6 kinase, 90kDa, polypeptide 1 (RPS6KA1), mRNA. (AA452574,NM_002953,Hs.149957)	-0.0277593
216	(gM) oxidase (cytochrome c) assembly 1-like (OXA1L), mRNA. (AA598582,NM_005015,Hs.151134)	0.139125
217	(gC) ribosomal protein S6 kinase, 70kDa, polypeptide 1 (RPS6KB1), mRNA. (AA425446,NM_003161,Hs.387792)	0.0462536
218	(gM) NAD(P)H dehydrogenase, quinone 2 (NQO2), mRNA. (AA490938,NM_000904,Hs.73956)	0.107388
219	(gC) pyruvate dehydrogenase (lipoamide) alpha 1 (PDHA1), mRNA. (T65758,NM_000284,Hs.1023)	0.201262
220	(gC) protein tyrosine phosphatase, receptor type, F (PTPRF), transcript variant 2, mRNA. (AA598513,NM_130440,Hs.75216)	-2.16899
221	(gC) protein tyrosine phosphatase, non-receptor type 12 (PTPN12), mRNA. (AA446259,NM_002835,Hs.62)	0.119838
222	(gK) protein phosphatase 4 (formerly X), catalytic subunit (PPP4C), mRNA. (AA405562,NM_002720,Hs.2903)	-0.0890333
223	(gC) protein phosphatase 2 (formerly 2A), regulatory subunit B (PR 52), alpha isoform_(AA598795,_,Hs.179574)	-0.0988777
224	(gM) protein phosphatase 1, catalytic subunit, alpha isoform (PPP1CA), mRNA. (AA443982,NM_002708,Hs.183994)	0.29338
225	(gM) protein kinase C substrate 80K-H (PRKCSH), mRNA. (AA496810,NM_002743,Hs.1432)	-1.30375
226	(gM) phospholipase A2, group IIA (platelets, synovial fluid) (PLA2G2A), nuclear gene encoding mitochondrial protein, mRNA. (T61271,NM_000300,Hs.76422)	-0.895763
227	(gM) phosphogluconate dehydrogenase_(AA598759,_,Hs.75888)	0.0527715
228	(gC) phosphoglucomutase 1 (PGM1), mRNA. (AA488373,NM_002633,Hs.1869)	-0.538001
229	(gC) chemokine (C-X-C motif) receptor 4 (CXCR4), mRNA. (T62636,NM_003467,Hs.89414)	0.172983
230	(gF) putative chemokine receptor; GTP-binding protein (HM74), mRNA. (R02740,NM_006018,Hs.137555)	0.27795
231	(gK) ornithine decarboxylase 1 (ODC1), mRNA. (AA461467,NM_002539,Hs.75212)	0.0192905
232	(gC) methylene tetrahydrofolate dehydrogenase (NAD+ dependent), methenyltetrahydrofolate cyclohydrolase (MTHFD2), nuclear gene encoding mitochondrial protein, mRNA. (AA480995,NM_006636,Hs.154672)	0.0932603
233	(gC) zinc finger protein 258 (ZNF258), mRNA. (AA280677,NM_007167,Hs.112860)	5.71373
234	(gM) glutamyl-prolyl-tRNA synthetase (EPRS), mRNA. (AA599158,NM_004446,Hs.55921)	-0.288345
235	(gC) lysosomal-associated membrane protein 1 (LAMP1), mRNA. (H28973,NM_005561,Hs.150101)	-0.0523065
236	(gC) low density lipoprotein-related protein-associated protein 1 (alpha-2-macroglobulin receptor-associated protein 1) (LRPAP1), mRNA. (AA486209,NM_002337,Hs.75140)	0.09986
237	(gM) fatty-acid-Coenzyme A ligase, long-chain 2 (FACL2), mRNA. (T73556,NM_021122,Hs.154890)	0.35537
238	(gC) keratin 8 (KRT8), mRNA. (AA598517,NM_002273,Hs.242463)	0.210561
239	(gC) keratin 19 (KRT19), mRNA. (AA464250,NM_002276,Hs.182265)	0.13213
240	(gM) interleukin 4 receptor (IL4R), mRNA. (AA293306,NM_000418,Hs.75545)	-0.756315
241	(gC) insulin receptor_(AA001614,_,Hs.89695)	-0.709636
242	(gK) inositol polyphosphate phosphatase-like 1 (INPPL1), mRNA. (AA279072,NM_001567,Hs.75339)	-0.70059
243	(gC) proteasome (prosome, macropain) activator subunit 1 (PA28 alpha)_(T47815,_,Hs.75348)	0.0924846
244	(gC) ubiquitin-like 1 (sentrin) (UBL1), mRNA. (AA488626,NM_003352,Hs.81424)	0.0500684
245	(gC) TNF receptor-associated factor 2 (TRAF2), transcript variant 2, mRNA. (T55353,NM_145718,Hs.373508)	-0.284186
246	(gM) heat shock protein 75 (TRAP1), mRNA. (AA497020,NM_016292,Hs.182366)	0.103513
247	(gM) tryptophan 2,3-dioxygenase (TDO2), mRNA. (T72398,NM_005651,Hs.183671)	-0.0331559
248	(gC) ATPase, Na+/K+ transporting, beta 3 polypeptide (ATP1B3), mRNA. (AA486417,NM_001679,Hs.76941)	0.0537266
249	(gC) inositol polyphosphate-5-phosphatase, 145kDa (INPP5D), mRNA. (AA521067,NM_005541,Hs.155939)	0.379584
250	(gC) sialyltransferase (STHM), mRNA. (AA497051,NM_006456,Hs.288215)	16.9242
251	(gC) phosphodiesterase 4D, cAMP-specific (phosphodiesterase E3 dunce homolog, Drosophila)_(AA481397,_,Hs.172081)	-0.371822
252	(gM) holocytochrome c synthase (cytochrome c heme-lyase) (HCCS), mRNA. (AA281549,NM_005333,Hs.211571)	0.312978
253	(gN) protein phosphatase 1, regulatory (inhibitor) subunit 1A (PPP1R1A), mRNA. (AA460827,NM_006741,Hs.76780)	0.31051
254	(gC) protein kinase C binding protein 1_(AA480906,_,Hs.75871)	-0.0772602
255	(gC) mitogen-activated protein kinase kinase kinase 12 (MAP3K12), mRNA. (AA053674,NM_006301,Hs.211601)	0.23539
256	(gC) amine oxidase, copper containing 3 (vascular adhesion protein 1) (AOC3), mRNA. (AA036975,NM_003734,Hs.198241)	-0.0347448
257	(gC) RCD1 required for cell differentiation1 homolog (S. pombe) (RQCD1), mRNA. (AA488188,NM_005444,Hs.293687)	-0.16177
258	(gM) thiosulfate sulfurtransferase (rhodanese) (TST), nuclear gene encoding mitochondrial protein, mRNA. (AA432063,NM_003312,Hs.351863)	-0.28787
259	(gC) proteasome (prosome, macropain) 26S subunit, non-ATPase, 9 (PSMD9), mRNA. (AA403126,NM_002813,Hs.5648)	0.0975285
260	(gC) ornithine decarboxylase antizyme 1 (OAZ1), mRNA. (AA487466,NM_004152,Hs.380062)	0.221181
261	(gC) ATPase, H+ transporting, lysosomal interacting protein 1 (ATP6IP1), mRNA. (AA487588,NM_001183,Hs.6551)	-6.83675
262	(gK) mitochondrial ribosomal protein S27 (MRPS27), nuclear gene encoding mitochondrial protein, mRNA. (AA485919,NM_015084,Hs.122669)	0.205059
263	(gC) heat shock 105kD (HSP105B), mRNA. (AA485151,NM_006644,Hs.36927)	-0.831646
264	(gC) lipin 1 (LPIN1), mRNA. (AA446822,NM_145693,Hs.81412)	0.359304
265	(gC) TNFAIP3 interacting protein 1 (TNIP1), mRNA. (T64483,NM_006058,Hs.109281)	-0.607221
266	(gC) anti-oxidant protein 2 (non-selenium glutathione peroxidase, acidic calcium-independent phospholipase A2) (AOP2), mRNA. (AA598874,NM_004905,Hs.120)	0.168421
267	(gC) 24-dehydrocholesterol reductase (DHCR24), mRNA. (AA482228,NM_014762,Hs.75616)	-0.174196
268	(gC) 1-acylglycerol-3-phosphate O-acyltransferase 1 (lysophosphatidic acid acyltransferase, alpha) (AGPAT1), mRNA. (AA458922,NM_032741,Hs.240534)	0.104945
269	(gC) histidyl-tRNA synthetase-like (HARSL), mRNA. (T70037,NM_012208,Hs.278507)	-0.0639344
270	(gC) high density lipoprotein binding protein (vigilin) (HDLBP), mRNA. (AA457697,NM_005336,Hs.177516)	0.11076
271	(gC) heat shock 70kDa protein 2_(AA455102,_,Hs.75452)	-2.25376
272	(gC) calcium/calmodulin-dependent protein kinase I (CAMK1), mRNA. (H29322,NM_003656,Hs.184402)	-0.0109462
273	(gC) insulin-like growth factor binding protein 3 (IGFBP3), mRNA. (AA598601,NM_000598,Hs.77326)	0.0235828
274	(gC) glutathione-S-transferase like; glutathione transferase omega (GSTTLp28), mRNA. (AA441895,NM_004832,Hs.11465)	0.142891
275	(gC) Rab geranylgeranyltransferase, beta subunit (RABGGTB), mRNA. (AA456028,NM_004582,Hs.78948)	0.312682
276	(gM) sulfotransferase, estrogen-preferring (STE), mRNA. (AA449459,NM_005420,Hs.54576)	-0.251779
277	caspase 9, apoptosis-related cysteine protease	-0.249627
278	(gC) protein phosphatase 4, regulatory subunit 1 (PPP4R1), mRNA. (T62952,NM_005134,Hs.3382)	-0.0802875
279	(gC) N-myristoyltransferase 1 (NMT1), mRNA. (AA476587,NM_021079,Hs.111039)	-0.419383
280	(gC) phosphatidic acid phosphatase type 2B (PPAP2B), mRNA. (T71976,NM_003713,Hs.173717)	-0.185528
281	(gC) thioredoxin reductase 2 (TXNRD2), nuclear gene encoding mitochondrial protein, transcript variant 3, mRNA. (AA434130,NM_145748,Hs.12971)	-7.46068
282	(gC) peroxiredoxin 4 (PRDX4), mRNA. (AA459663,NM_006406,Hs.83383)	0.10403
283	(gC) small inducible cytokine subfamily E, member 1 (endothelial monocyte-activating)_(AA504333,_,Hs.333513)	-0.0278253
284	(gC) NADH dehydrogenase (ubiquinone) 1 alpha subcomplex, 5, 13kDa_(AA608515,_,Hs.83916)	-0.237423
285	(gC) hypoxia-inducible factor 1, alpha subunit (basic helix-loop-helix transcription factor) (HIF1A), mRNA. (AA598526,NM_001530,Hs.197540)	-1.13483
286	(gC) MAP-kinase activating death domain (MADD), transcript variant 4, mRNA. (AA281945,NM_003682,Hs.82548)	-0.0479274
287	(gC) mitogen-activated protein kinase 14 (MAPK14), transcript variant 4, mRNA. (AA404327,NM_139014,Hs.79107)	0.122555
288	(gN) TNF receptor-associated factor 3 (TRAF3), transcript variant 2, mRNA. (AA504259,NM_145726,Hs.297660)	0.0315128
289	(gF) requiem, apoptosis response zinc finger gene (REQ), mRNA. (AA496782,NM_006268,Hs.13495)	-0.390453
290	(gC) phosphatidylinositol 4-kinase, catalytic, beta polypeptide (PIK4CB), mRNA. (AA447595,NM_002651,Hs.351377)	-0.247201
291	(gC) hexokinase 1 (HK1), transcript variant 5, nuclear gene encoding mitochondrial protein, mRNA. (AA485272,NM_033500,Hs.118625)	-0.0394704
292	(gC) heme oxygenase (decycling) 1 (HMOX1), mRNA. (T71606,NM_002133,Hs.202833)	-0.0564845
293	(gC) heat shock 10kDa protein 1 (chaperonin 10) (HSPE1), mRNA. (AA448396,NM_002157,Hs.1197)	0.205608
294	(gC) peroxiredoxin 2 (PRDX2), mRNA. (H68845,NM_005809,Hs.146354)	0.494306
295	(gC) protein phosphatase 1, regulatory subunit 7 (PPP1R7), mRNA. (AA459351,NM_002712,Hs.36587)	0.31592
296	(gC) Ras-related GTP-binding protein (RAGA), mRNA. (AA406613,NM_006570,Hs.57304)	0.0531794
297	(gK) protein phosphatase 6, catalytic subunit (PPP6C), mRNA. (AA521083,NM_002721,Hs.80324)	0.107263
298	(gC) dual-specificity tyrosine-(Y)-phosphorylation regulated kinase 4_(AA450003,_,Hs.17154)	0.158437
299	(gM) phosphoenolpyruvate carboxykinase 2 (mitochondrial) (PCK2), mRNA. (AA186901,NM_004563,Hs.75812)	0.254423
300	(gC) Fas (TNFRSF6)-associated via death domain (FADD), mRNA. (AA433944,NM_003824,Hs.86131)	-0.229037
301	(gC) isocitrate dehydrogenase 3 (NAD+) gamma (IDH3G), mRNA. (AA459380,NM_004135,Hs.75253)	0.162459
302	(gC) caspase 8, apoptosis-related cysteine protease (CASP8), transcript variant C, mRNA. (AA448468,NM_033356,Hs.381231)	-0.0264322
303	(gN) inositol polyphosphate-5-phosphatase, 40kDa (INPP5A), mRNA. (T58773,NM_005539,Hs.124029)	0.384686
304	(gC) hydroxysteroid (17-beta) dehydrogenase 4 (HSD17B4), mRNA. (AA487914,NM_000414,Hs.75441)	0.438497
305	(gC) death-associated protein (DAP), mRNA. (AA458861,NM_004394,Hs.75189)	0.0337119
306	(gC) guanine nucleotide binding protein (G protein), beta polypeptide 1 (GNB1), mRNA. (AA487912,NM_002074,Hs.215595)	-0.0774738
307	(gC) guanine nucleotide binding protein (G protein), alpha 11 (Gq class) (GNA11), mRNA. (H92232,NM_002067,Hs.1686)	0.385604
308	(gC) glutathione peroxidase 2 (gastrointestinal) (GPX2), mRNA. (AA135152,NM_002083,Hs.2704)	0.139611
309	(gC) glutathione S-transferase A2 (GSTA2), mRNA. (T73468,NM_000846,Hs.378199)	-3.19233
310	(gC) glutaredoxin (thioltransferase) (GLRX), mRNA. (AA291163,NM_002064,Hs.28988)	0.224474
311	(gC) glutamic-oxaloacetic transaminase 2, mitochondrial (aspartate aminotransferase 2) (GOT2), nuclear gene encoding mitochondrial protein, mRNA. (AA487521,NM_002080,Hs.170197)	0.0349937
312	(gC) glutamic-oxaloacetic transaminase 1, soluble (aspartate aminotransferase 1) (GOT1), mRNA. (H22856,NM_002079,Hs.597)	0.517979
313	(gC) farnesyl diphosphate synthase (farnesyl pyrophosphate synthetase, dimethylallyltranstransferase, geranyltranstransferase) (FDPS), mRNA. (T65790,NM_002004,Hs.335918)	1.18862
314	(gC) phosphatidylinositol-4-phosphate 5-kinase, type I, gamma_(AA482251,_,Hs.275182)	-0.164802
315	(gC) diacylglycerol kinase, delta 130kDa (DGKD), transcript variant 2, mRNA. (AA280692,NM_152879,Hs.115907)	0.491755
316	(gC) mitogen-activated protein kinase kinase 3_(H08749,_,Hs.180533)	-0.0952845
317	(gC) 3-hydroxybutyrate dehydrogenase (heart, mitochondrial) (BDH), nuclear gene encoding mitochondrial protein, mRNA. (T67057,NM_004051,Hs.76893)	-0.207754
318	(gC) cytochrome c-1 (CYC1), mRNA. (AA447774,NM_001916,Hs.289271)	0.303866
319	(gC) cytochrome c (HCS), mRNA. (R52654,NM_018947,Hs.169248)	-0.447795
320	(gC) cytochrome P450, 51 (lanosterol 14-alpha-demethylase) (CYP51), mRNA. (AA477781,NM_000786,Hs.226213)	0.0740854
321	(gC) cytochrome c oxidase subunit VIc (COX6C), nuclear gene encoding mitochondrial protein, mRNA. (AA456931,NM_004374,Hs.351875)	0.263445
322	(gC) cytochrome c oxidase subunit VIa polypeptide 1 (COX6A1), nuclear gene encoding mitochondrial protein, mRNA. (AA482243,NM_004373,Hs.180714)	0.202323
323	(gN) Jun dimerization protein 2 (jdp2), mRNA. (AA443659,NM_130469,Hs.154095)	-1.57124
324	(gC) protein phosphatase 2 (formerly 2A), catalytic subunit, alpha isoform (PPP2CA), mRNA. (AA599092,NM_002715,Hs.91773)	-0.267848
325	(gI) propionyl Coenzyme A carboxylase, alpha polypeptide (PCCA), nuclear gene encoding mitochondrial protein, mRNA. (AA608575,NM_000282,Hs.80741)	0.0500645
326	(gC) metallothionein 1L (MT1L), mRNA. (N80129,NM_002450,Hs.380778)	0.442363
327	(gC) serine hydroxymethyltransferase 2 (mitochondrial) (SHMT2), mRNA. (AA620477,NM_005412,Hs.75069)	0.153123
328	(gC) lysosomal apyrase-like 1_(AA452541,_,Hs.201377)	0.131348
329	(gC) mitogen-activated protein kinase 8 interacting protein 2_(R22306,_,Hs.356523)	0.0105355
330	(gC) phosphatidic acid phosphatase type 2B (PPAP2B), mRNA. (T71976,NM_003713,Hs.173717)	-2.31176
331	(gC) tumor necrosis factor receptor superfamily, member 10b (TNFRSF10B), transcript variant 2, mRNA. (AA453410,NM_147187,Hs.51233)	-0.0518842
332	(gC) programmed cell death 5 (PDCD5), mRNA. (AA156940,NM_004708,Hs.166468)	0.120359
333	(gC) LPS-induced TNF-alpha factor (PIG7), mRNA. (AA625666,NM_004862,Hs.76507)	0.089716
334	(gF) glucokinase (hexokinase 4) regulatory protein (GCKR), mRNA. (T67006,NM_001486,Hs.89771)	0.434186
335	(gC) apoptotic chromatin condensation inducer in the nucleus (ACINUS), mRNA. (H75862,NM_014977,Hs.227133)	0.918117
336	(gC) translocase of outer mitochondrial membrane 70 homolog A (yeast) (TOMM70A), mRNA. (R94191,NM_014820,Hs.21198)	-2.09108
337	(gC) fatty-acid-Coenzyme A ligase, long-chain 3 (FACL3), mRNA. (N98509,NM_004457,Hs.268012)	2.13697
338	(gC) hydroxysteroid (17-beta) dehydrogenase 7_(N58305,_,Hs.187579)	2.21336
339	(gC) mitogen-activated protein kinase kinase kinase 7_(H90855,_,Hs.7510)	-0.00589211
340	(gC) phosphatidylserine-specific phospholipase A1alpha (PS-PLA1), mRNA. (H95978,NM_015900,Hs.17752)	0.922454
341	(gK) peroxiredoxin 5 (PRDX5), mRNA. (N68467,NM_012094,Hs.31731)	0.153125
342	(gC) Fas (TNFRSF6) associated factor 1 (FAF1), transcript variant 2, mRNA. (W70062,NM_131917,Hs.25821)	0.0297257
343	(gM) protein phosphatase 1, regulatory subunit 10 (PPP1R10), mRNA. (T75485,NM_002714,Hs.106019)	-0.0243823
344	(gC) RAP1B, member of RAS oncogene family (RAP1B), mRNA. (W53016,NM_015646,Hs.374418)	0.00421536
345	(gC) RAB25, member RAS oncogene family (RAB25), mRNA. (N93392,NM_020387,Hs.150826)	-0.165257
346	(gM) phosphatidylcholine transfer protein (PCTP), mRNA. (AA029757,NM_021213,Hs.285218)	0.153844
347	(gC) oxysterol binding protein_(AA012822,_,Hs.24734)	-0.0168806
348	(gC) NADH dehydrogenase (ubiquinone) 1 alpha subcomplex, 7, 14.5kDa (NDUFA7), mRNA. (AA022627,NM_005001,Hs.19561)	0.417951
349	(gC) NADH dehydrogenase (ubiquinone) 1 beta subcomplex, 6, 17kDa_(AA032077,_,Hs.109646)	0.195347
350	(gC) NADH dehydrogenase (ubiquinone) flavoprotein 3, 10kDa (NDUFV3), mRNA. (W96224,NM_021075,Hs.59745)	0.348637
351	(gF) oxidoreductase UCPA_(R97517,_,Hs.124696)	-0.316775
352	(gM) lipase, hormone-sensitive (LIPE), mRNA. (H50238,NM_005357,Hs.95351)	0.2922
353	(gC) BCL2/adenovirus E1B 19kDa interacting protein 3-like_(AA025112,_,Hs.132955)	0.29119
354	(gC) BCL2-related protein A1 (BCL2A1), mRNA. (W20487,NM_004049,Hs.195484)	-2.45067
355	(gC) scavenger receptor cysteine-rich type 1 protein M160 precursor, mRNA, complete cds, alternatively spliced_(N69291,_,Hs.49636)	-0.119538
356	(gC) 3-hydroxyisobutyrate dehydrogenase_(N55113,_,Hs.284170)	-0.245875
357	(gC) protein phosphatase 3 (formerly 2B), regulatory subunit B, 19kDa, alpha isoform (calcineurin B, type I)_(AA018907,_,Hs.278540)	-55.2474
358	(gC) mitochondrial ribosomal protein S35 (MRPS35), nuclear gene encoding mitochondrial protein, mRNA. (N52373,NM_021821,Hs.10724)	0.171597
359	(gC) low density lipoprotein receptor-related protein 6 (LRP6), mRNA. (N71497,NM_002336,Hs.23672)	1.02354
360	(gC) phospholipase A2, group XIII_(N73883,_,Hs.333175)	0.210609
361	(gF) adenylate cyclase 9_(H64281,_,Hs.20196)	1.13542
362	(gC) inositol 1,4,5-triphosphate receptor, type 2_(R68021,_,Hs.238272)	-0.769599
363	(gC) G protein-coupled receptor, family C, group 5, member B (GPRC5B), mRNA. (W35153,NM_016235,Hs.242407)	0.0442088
364	(gC) C1q and tumor necrosis factor related protein 6 (C1QTNF6), mRNA. (R16812,NM_031910,Hs.22011)	-0.263384
365	(gC) oxysterol binding protein-like 11 (OSBPL11), mRNA. (R22420,NM_022776,Hs.61260)	-0.217012
366	(gC) TNF receptor-associated factor 3_(H48096,_,Hs.297660)	-0.0683016
367	(gC) TRAF-binding protein domain_(H60572,_,Hs.26320)	0.0856102
368	(gC) mitogen-activated protein kinase phosphatase x_(H91044,_,Hs.29106)	-0.267026
369	(gC) TNF receptor-associated factor 5 (TRAF5), transcript variant 2, mRNA. (AA102634,NM_145759,Hs.29736)	-0.0896485
370	(gC) peroxisomal biogenesis factor 11A_(H53572,_,Hs.31034)	-0.507811
371	(gC) betaine-homocysteine methyltransferase 2 (BHMT2), mRNA. (R98074,NM_017614,Hs.172382)	-0.133667
372	(gC) UDP-glucose ceramide glucosyltransferase-like 1_(R98442,_,Hs.105794)	1.69271
373	(gC) protein phosphatase 2 (formerly 2A), regulatory subunit A (PR 65), beta isoform (PPP2R1B), mRNA. (H57850,NM_002716,Hs.108705)	0.133979
374	(g) glutamate-cysteine ligase, catalytic subunit_(H93482,_,Hs.151393)	-0.213963
375	(gC) S-adenosylmethionine decarboxylase 1 (AMD1), mRNA. (AA504772,NM_001634,Hs.262476)	0.112943
376	(gC) polymerase (RNA) II (DNA directed) polypeptide K, 7.0kDa_(AA458646,_,Hs.351475)	0.184644
377	(gC) BCL2/adenovirus E1B 19kDa interacting protein 3 (BNIP3), nuclear gene encoding mitochondrial protein, mRNA. (AA446839,NM_004052,_)	3.32612
378	(gC) 5-methyltetrahydrofolate-homocysteine methyltransferase (MTR), mRNA. (AA233650,NM_000254,Hs.82283)	-0.323771
379	(gC) glycerol-3-phosphate dehydrogenase 2 (mitochondrial)_(AA169176,_,Hs.93201)	0.0114082
380	(gM) suppressor of cytokine signaling 1_(AA485355,_,Hs.50640)	-0.918371
381	(gC) mitochondrial ribosomal protein L16 (MRPL16), mRNA. (R06372,NM_017840,Hs.5080)	0.10958
382	(gF) mitochondrial ribosomal protein L35 (MRPL35), nuclear gene encoding mitochondrial protein, transcript variant 1, mRNA. (AA120816,NM_016622,Hs.93814)	-0.134986
383	(gC) fatty acid amide hydrolase (FAAH), mRNA. (AA431988,NM_001441,Hs.288828)	-2.37294
384	(gC) cell growth regulatory with ring finger domain (CGR19), mRNA. (W89211,NM_006568,Hs.59106)	0.188246
385	(gM) tyrosine 3-monooxygenase/tryptophan 5-monooxygenase activation protein, zeta polypeptide (YWHAZ), transcript variant 2, mRNA. (AA609598,NM_145690,Hs.75103)	0.0223524
386	(gC) ribosomal protein S6 kinase, 70kDa, polypeptide 2 (RPS6KB2), mRNA. (W47353,NM_003952,_)	-0.0166312
387	(gC) protein phosphatase 2 (formerly 2A), regulatory subunit B (PR 52), gamma isoform_(N40919,_,Hs.279909)	1.49129
388	(gC) phosphatidylserine decarboxylase (PISD), mRNA. (W69460,NM_014338,Hs.8128)	-0.8392
389	(gC) NADH dehydrogenase (ubiquinone) 1 beta subcomplex, 5, 16kDa (NDUFB5), mRNA. (N93053,NM_002492,Hs.19236)	0.241568
390	(gC) NADH dehydrogenase (ubiquinone) 1 beta subcomplex, 7, 18kDa (NDUFB7), mRNA. (AA428058,NM_004146,Hs.661)	-0.105943
391	(gC) fatty acid binding protein 3, muscle and heart (mammary-derived growth inhibitor) (FABP3), mRNA. (AA148548,NM_004102,Hs.49881)	-1.19063
392	(gC) cytochrome P450, subfamily IVF, polypeptide 12 (CYP4F12), mRNA. (T98002,NM_023944,Hs.180570)	-0.253901
393	(gC) citrate synthase (CS), nuclear gene encoding mitochondrial protein, mRNA. (N67639,NM_004077,Hs.239760)	-0.0742629
394	(gN) CCAAT/enhancer binding protein (C/EBP), delta (CEBPD), mRNA. (AA043494,NM_005195,Hs.76722)	-0.0756008
395	(gC) mitochondrial ATP synthase regulatory component factor B (ATPW), mRNA. (W53000,NM_015684,Hs.56155)	-0.0306768
396	(gC) apolipoprotein B (including Ag(x) antigen) (APOB), mRNA. (H57779,NM_000384,Hs.585)	0.281464
397	(gC) amyloid beta (A4) precursor protein (protease nexin-II, Alzheimer disease) (APP), mRNA. (W42849,NM_000484,Hs.177486)	0.0826144
398	(gN) NADH dehydrogenase (ubiquinone) 1, alpha/beta subcomplex, 1, 8kDa (NDUFAB1), mRNA. (AA447569,NM_005003,Hs.5556)	-0.211998
399	(gM) phospholipase C, delta 4 (PLCD4), mRNA. (AA047570,NM_032726,Hs.334338)	0.066026
400	(gC) inhibitor of kappa light polypeptide gene enhancer in B-cells, kinase complex-associated protein_(N27516,_,Hs.31323)	0.844004
401	(gC) S-adenosylhomocysteine hydrolase-like 1 (AHCYL1), mRNA. (AA454718,NM_006621,Hs.4113)	-0.0491681
402	(gC) acetyl-Coenzyme A carboxylase alpha_(AA464580,_,Hs.7232)	2.29449
403	(gC) protein phosphatase 1, regulatory (inhibitor) subunit 12C (PPP1R12C), mRNA. (AA464195,NM_017607,Hs.235975)	-0.208017
404	(gC) BCL2-like 13 (apoptosis facilitator) (BCL2L13), nuclear gene encoding mitochondrial protein, mRNA. (N51957,NM_015367,Hs.10267)	-0.163245
405	(gM) apolipoprotein L, 1 (APOL1), transcript variant 3, mRNA. (AA457728,NM_145344,_)	0.807732
406	(gC) fatty acid desaturase 1 (FADS1), mRNA. (AA431773,NM_013402,Hs.132898)	0.0220203
407	(gC) diacylglycerol O-acyltransferase homolog 1 (mouse) (DGAT1), mRNA. (AA453512,NM_012079,Hs.288627)	0.137634
408	(gC) acetyl-Coenzyme A synthetase 2 (ADP forming) (ACAS2), transcript variant 2, mRNA. (AA455146,NM_139274,Hs.14779)	0.012424
409	(gC) pleckstrin homology domain containing, family A (phosphoinositide binding specific) member 1 (PLEKHA1), mRNA. (N95011,NM_021622,Hs.287830)	-0.141179
410	(gC) scavenger receptor class A, member 3_(R10675,_,Hs.128856)	-0.498545
411	(gC) serine palmitoyltransferase, long chain base subunit 2_(AA007687,_,Hs.59403)	0.252775
412	(gC) phospholysine phosphohistidine inorganic pyrophosphate phosphatase (LHPP), mRNA. (N38886,NM_022126,Hs.20950)	-0.24169
413	(gC) inositol 1,4,5-trisphosphate 3-kinase C_(N46828,_,Hs.21453)	-0.00809999
414	(gC) sphingosine-1-phosphate lyase 1_(AA459381,_,Hs.186613)	-0.93791
415	(gC) mitogen-activated protein kinase kinase kinase 2 (MAP3K2), mRNA. (AA447971,NM_006609,Hs.28827)	0.180457
416	(gM) dolichyl-phosphate mannosyltransferase polypeptide 2, regulatory subunit (DPM2), transcript variant 2, mRNA. (R78592,NM_152690,_)	0.00403082
417	(gC) protein tyrosine phosphatase, non-receptor type 1_(W92859,_,Hs.155894)	15.5731
418	(gC) protein phosphatase 3 (formerly 2B), catalytic subunit, alpha isoform (calcineurin A alpha) (PPP3CA), mRNA. (AA121266,NM_000944,Hs.272458)	-0.1104
419	(gC) phosphoinositide-binding protein PIP3-E_(N48178,_,Hs.185140)	-0.484796
420	(gC) ribosomal protein S6 kinase, 90kDa, polypeptide 3_(R95841,_,Hs.173965)	-2.09184
421	(gC) cytokine receptor-like factor 3 (CRLF3), mRNA. (N46830,NM_015986,Hs.7120)	7.26969
422	(gC) cysteine conjugate-beta lyase; cytoplasmic (glutamine transaminase K, kyneurenine aminotransferase) (CCBL1), mRNA. (N49589,NM_004059,Hs.46634)	-0.0273738
423	(gC) mitochondrial ribosomal protein S10 (MRPS10), nuclear gene encoding mitochondrial protein, mRNA. (AA457737,NM_018141,Hs.380887)	0.00510963
424	(gC) butyrate-induced transcript 1 (HSPC121), mRNA. (N50073,NM_016395,Hs.260622)	0.115798
425	(gC) solute carrier family 2 (facilitated glucose transporter), member 10 (SLC2A10), mRNA. (AA404352,NM_030777,Hs.305971)	-0.22873
426	(gC) mitochondrial ribosomal protein L42 (MRPL42), mRNA. (N89861,NM_014050,Hs.112110)	-0.0465909
427	(gC) tumor necrosis factor (ligand) superfamily, member 13 (TNFSF13), mRNA. (AA443577,NM_003808,Hs.54673)	2.4971
428	(gC) potassium inwardly-rectifying channel, subfamily J, member 2 (KCNJ2), mRNA. (W44762,NM_000891,Hs.1547)	0.00635532
429	(gC) ATP-binding cassette, sub-family B (MDR/TAP), member 10 (ABCB10), nuclear gene encoding mitochondrial protein, mRNA. (AA434409,NM_012089,Hs.1710)	-0.198196
430	(gC) choline phosphotransferase 1_(AA009840,_,Hs.171889)	-0.00208737
431	(gC) apoptosis-inducing protein D (APPD), mRNA. (AA443121,NM_024310,Hs.58389)	8.23122
432	(gC) apoptosis, caspase activation inhibitor (AVEN), mRNA. (AA055221,NM_020371,Hs.63168)	-0.128211
433	(gC) tumor necrosis factor, alpha-induced protein 3 (TNFAIP3), mRNA. (AA053239,NM_006290,Hs.211600)	-0.547394
434	(gC) oxysterol binding protein-like 8 (OSBPL8), mRNA. (N63478,NM_020841,Hs.109694)	-0.711013
435	(gC) hydroxysteroid (17-beta) dehydrogenase 12 (HSD17B12), mRNA. (N66644,NM_016142,Hs.279617)	0.127974
436	(gC) protein kinase, cAMP-dependent, regulatory, type I, alpha (tissue specific extinguisher 1) (PRKAR1A), mRNA. (N25969,NM_002734,Hs.183037)	-2.23052
437	(gM) phosphatidylinositol (4,5) bisphosphate 5-phosphatase homolog; phosphatidylinositol polyphosphate 5-phosphatase type IV (PPI5PIV), mRNA. (R36587,NM_019892,Hs.25156)	0.100607
438	(gC) cytochrome b5 outer mitochondrial membrane precursor_(W04674,_,Hs.381218)	0.0552758
439	(gC) protein phosphatase 1, regulatory (inhibitor) subunit 12A (PPP1R12A), mRNA. (W32763,NM_002480,Hs.16533)	-0.142734
440	(gC) cytochrome c oxidase subunit Vb_(R73661,_,Hs.1342)	0.0100083
441	(gI) phosphatidylinositol-3 phosphate 3-phosphatase adaptor subunit (3-PAP), mRNA. (R86970,NM_019061,Hs.93872)	-0.0348713
442	(gC) mitogen-activated protein kinase 6_(N47552,_,Hs.271980)	-0.120186
443	(gC) lipopolysaccharide specific response-68 protein_(R95913,_,Hs.103189)	0.212712
444	(gI) tumor necrosis factor (ligand) superfamily, member 13_(AA041396,_,Hs.54673)	-0.142817
445	(gC) mitochondrial ribosomal protein L43 (MRPL43), mRNA. (AA040752,NM_032112,Hs.151945)	0.2199
446	(gM) mitochondrial ribosomal protein S22_(N62924,_,Hs.107127)	0.153771
447	(gC) 3-hydroxyisobutyryl-Coenzyme A hydrolase_(AA459668,_,Hs.236642)	-0.0716606
448	(gC) stearoyl-CoA desaturase (delta-9-desaturase) (SCD), mRNA. (AA457700,NM_005063,Hs.119597)	-7.14825
449	(gC) eukaryotic translation initiation factor 1A, Y chromosome (EIF1AY), mRNA. (N92611,NM_004681,Hs.155103)	0.126229
450	(gC) voltage-dependent anion channel 1 (VDAC1), mRNA. (AA044059,NM_003374,Hs.149155)	0.0806845
451	(gC) ubiquinol-cytochrome c reductase core protein II (UQCRC2), mRNA. (AA663058,NM_003366,Hs.173554)	0.178986
452	(gC) ubiquinol-cytochrome c reductase binding protein (UQCRB), mRNA. (AA664284,NM_006294,Hs.131255)	0.177238
453	(gN) sphingomyelin phosphodiesterase 1, acid lysosomal (acid sphingomyelinase)_(AA416890,_,Hs.77813)	-0.450201
454	(gC) protein tyrosine phosphatase, non-receptor type 3 (PTPN3), mRNA. (AA682684,NM_002829,Hs.153932)	0.0994763
455	(gC) protein tyrosine phosphatase, non-receptor type 2 (PTPN2), transcript variant 1, mRNA. (AA428195,NM_002828,Hs.82829)	0.207008
456	(gC) phosphorylase kinase, gamma 2 (testis) (PHKG2), mRNA. (AA291732,NM_000294,Hs.196177)	0.0719481
457	(gC) phosphorylase kinase, alpha 2 (liver) (PHKA2), mRNA. (AA677340,NM_000292,Hs.54941)	0.279152
458	(gC) peptidylprolyl isomerase B (cyclophilin B) (PPIB), mRNA. (AA481464,NM_000942,Hs.699)	1.05615
459	(gC) phosphatidylinositol 4-kinase, catalytic, alpha polypeptide (PIK4CA), transcript variant 2, mRNA. (AA421269,NM_058004,Hs.334874)	-0.798291
460	(gC) glycoprotein (transmembrane) nmb (GPNMB), mRNA. (AA425450,NM_002510,Hs.82226)	0.953296
461	(gC) monoamine oxidase B (MAOB), nuclear gene encoding mitochondrial protein, mRNA. (AA682423,NM_000898,Hs.82163)	-0.0725787
462	(gC) microsomal triglyceride transfer protein (large polypeptide, 88kDa)_(AA421278,_,Hs.195799)	0.286324
463	(gC) solute carrier family 25 (mitochondrial carrier; oxoglutarate carrier), member 11 (SLC25A11), mRNA. (AA670357,NM_003562,Hs.184877)	0.316566
464	(gC) lymphotoxin alpha (TNF superfamily, member 1) (LTA), mRNA. (W72329,NM_000595,Hs.36)	-0.612355
465	(gC) isocitrate dehydrogenase 2 (NADP+), mitochondrial (IDH2), nuclear gene encoding mitochondrial protein, mRNA. (AA679907,NM_002168,Hs.5337)	-0.150768
466	(gC) intercellular adhesion molecule 2 (ICAM2), mRNA. (R21535,NM_000873,Hs.347326)	0.2699
467	(gC) intercellular adhesion molecule 1 (CD54), human rhinovirus receptor_(R77293,_,Hs.168383)	0.0151119
468	(gC) inositol 1,4,5-triphosphate receptor, type 3 (ITPR3), mRNA. (AA701976,NM_002224,Hs.77515)	0.0419939
469	(gC) solute carrier family 7 (cationic amino acid transporter, y+ system), member 5 (SLC7A5), mRNA. (AA419177,NM_003486,Hs.184601)	-0.248016
470	(gC) UDP-glucose pyrophosphorylase 2_(AA044390,_,Hs.77837)	0.171304
471	(gC) protein tyrosine phosphatase, receptor type, U (PTPRU), transcript variant 1, mRNA. (AA644448,NM_133178,Hs.19718)	-0.779439
472	(gC) mitogen-activated protein kinase kinase kinase 11 (MAP3K11), mRNA. (R80779,NM_002419,Hs.89449)	-0.117548
473	(gC) enoyl Coenzyme A hydratase 1, peroxisomal (ECH1), mRNA. (AA425861,NM_001398,Hs.196176)	-0.0828879
474	(gC) palmitoyl-protein thioesterase 1 (ceroid-lipofuscinosis, neuronal 1, infantile) (PPT1), mRNA. (AA063637,NM_000310,Hs.3873)	0.119885
475	(gC) 3-hydroxysteroid epimerase (RODH), mRNA. (AA034945,NM_003725,Hs.11958)	-0.533655
476	(gC) acetyl-Coenzyme A acyltransferase 2 (mitochondrial 3-oxoacyl-Coenzyme A thiolase) (ACAA2), nuclear gene encoding mitochondrial protein, mRNA. (H07926,NM_006111,Hs.356176)	0.097686
477	(gC) low density lipoprotein receptor-related protein 8, apolipoprotein e receptor (LRP8), transcript variant 1, mRNA. (W80637,NM_004631,_)	-0.119851
478	(gC) acetyl-Coenzyme A transporter (ACATN), mRNA. (AA703187,NM_004733,Hs.285176)	-0.0570041
479	(gC) MAP kinase-interacting serine/threonine kinase 1 (MKNK1), mRNA. (AA431885,NM_003684,Hs.5591)	-0.00739423
480	(gC) IKK-related kinase epsilon; inducible IkappaB kinase (IKKE), mRNA. (AA022666,NM_014002,Hs.321045)	0.0464466
481	(gM) translocase of outer mitochondrial membrane 20 (yeast) homolog (KIAA0016), mRNA. (AA644550,NM_014765,Hs.75187)	-0.986077
482	(gC) peroxiredoxin 3 (PRDX3), nuclear gene encoding mitochondrial protein, mRNA. (H19203,NM_006793,Hs.75454)	0.269563
483	(gM) lysyl oxidase-like 2 (LOXL2), mRNA. (AA676458,NM_002318,Hs.83354)	0.091754
484	(gC) PI-3-kinase-related kinase SMG-1 (SMG1), transcript variant 1, mRNA. (H98694,NM_015092,Hs.352382)	-0.490877
485	(gN) caspase 6, apoptosis-related cysteine protease (CASP6), transcript variant beta, mRNA. (W45688,NM_032992,Hs.3280)	0.497242
486	(gC) protein tyrosine phosphatase, non-receptor type substrate 1 (PTPNS1), mRNA. (AA417279,NM_080792,Hs.156114)	0.0280528
487	(gC) caspase 10, apoptosis-related cysteine protease (CASP10), transcript variant D, mRNA. (H80712,NM_032977,Hs.5353)	0.173319
488	(gC) cytosolic acyl coenzyme A thioester hydrolase (HBACH), mRNA. (AA035455,NM_007274,Hs.8679)	0.108065
489	(gC) TRAF family member-associated NFKB activator (TANK), transcript variant 1, mRNA. (AA134814,NM_004180,Hs.146847)	0.263204
490	(gC) mitogen-activated protein kinase kinase kinase 7 interacting protein 1 (MAP3K7IP1), mRNA. (AA679208,NM_006116,Hs.31472)	-0.259717
491	(gC) serine hydroxymethyltransferase 2 (mitochondrial) (SHMT2), mRNA. (AA477428,NM_005412,Hs.14839)	0.197371
492	(gC) mitogen-activated protein kinase kinase 5 (MAP2K5), transcript variant D, mRNA. (W69649,NM_145162,Hs.250870)	-2.26426
493	(gF) mitogen-activated protein kinase-activated protein kinase 3 (MAPKAPK3), mRNA. (W68281,NM_004635,Hs.227789)	-0.858059
494	(gC) protein inhibitor of activated STAT, 1 (PIAS1), mRNA. (R43509,NM_016166,Hs.75251)	0.136488
495	(gC) chemokine (C-X3-C motif) ligand 1 (CX3CL1), mRNA. (R66139,NM_002996,Hs.80420)	0.0104567
496	(gC) CDP-diacylglycerol synthase (phosphatidate cytidylyltransferase) 1 (CDS1), mRNA. (R31562,NM_001263,Hs.152981)	-0.165737
497	(gC) cyclin-dependent kinase inhibitor 2C (p18, inhibits CDK4) (CDKN2C), transcript variant 1, mRNA. (N72115,NM_001262,Hs.4854)	0.155865
498	(gC) protein kinase, AMP-activated, gamma 1 non-catalytic subunit_(AA018676,_,Hs.3136)	-0.00853366
499	(gC) BCL2-antagonist of cell death (BAD), transcript variant 1, mRNA. (AA460291,NM_004322,Hs.76366)	0.127713
500	(gC) phosphatidylinositol-4-phosphate 5-kinase, type I, alpha (PIP5K1A), mRNA. (N64014,NM_003557,Hs.149255)	-1.4479
501	(gC) tyrosine 3-monooxygenase/tryptophan 5-monooxygenase activation protein, epsilon polypeptide (YWHAE), mRNA. (N21624,NM_006761,Hs.79474)	0.149212
502	(gC) mitogen-activated protein kinase 13 (MAPK13), mRNA. (AA157499,NM_002754,Hs.178695)	-1.37171
503	(gM) protein phosphatase 1D magnesium-dependent, delta isoform (PPM1D), mRNA. (N33955,NM_003620,Hs.100980)	-0.0371291
504	(gC) protein phosphatase 2, regulatory subunit B (B56), beta isoform (PPP2R5B), mRNA. (AA129171,NM_006244,Hs.75199)	-12.3017
505	(gC) serine/threonine kinase 12 (STK12), mRNA. (AA071486,NM_004217,Hs.180655)	0.646829
506	(gC) CDP-diacylglycerol--inositol 3-phosphatidyltransferase (phosphatidylinositol synthase) (CDIPT), transcript variant 2, mRNA. (AA430520,NM_145752,Hs.121549)	-0.00792246
507	(gC) phenylalanine hydroxylase (PAH), mRNA. (AA682293,NM_000277,Hs.1870)	0.205738
508	(gC) microsomal glutathione S-transferase 2 (MGST2), mRNA. (W73474,NM_002413,Hs.81874)	0.194293
509	(gF) ubiquinol-cytochrome c reductase (6.4kD) subunit (UQCR), mRNA. (AA629862,NM_006830,Hs.8372)	0.154742
510	(gC) glutathione S-transferase A4 (GSTA4), mRNA. (AA152347,NM_001512,Hs.169907)	-1.16822
511	(gC) serine (or cysteine) proteinase inhibitor, clade A (alpha-1 antiproteinase, antitrypsin), member 4 (SERPINA4), mRNA. (N58558,NM_006215,Hs.159628)	0.305247
512	(gC) solute carrier family 9 (sodium/hydrogen exchanger), isoform 3 regulatory factor 1 (SLC9A3R1), mRNA. (AA425299,NM_004252,Hs.184276)	0.144721
513	(gN) eukaryotic translation initiation factor 3, subunit 4 delta, 44kDa (EIF3S4), mRNA. (AA668703,NM_003755,Hs.28081)	0.115845
514	(gC) solute carrier family 6 (neurotransmitter transporter, creatine), member 8 (SLC6A8), mRNA. (AA292226,NM_005629,Hs.187958)	-0.148579
515	(gC) serine threonine kinase 39 (STE20/SPS1 homolog, yeast)_(H84871,_,Hs.199263)	-0.0532063
516	(gF) COX17 homolog, cytochrome c oxidase assembly protein (yeast) (COX17), nuclear gene encoding mitochondrial protein, mRNA. (AA099855,NM_005694,Hs.16297)	0.0358023
517	(gM) heme oxygenase (decycling) 2 (HMOX2), mRNA. (AA626370,NM_002134,Hs.284279)	0.240504
518	(gC) Human heat shock protein 86 mRNA, 5'end_(H88540,_,Hs.381246)	-0.351649
519	(gC) heat shock 70kDa protein 8 (HSPA8), transcript variant 1, mRNA. (AA629567,NM_006597,Hs.180414)	0.293513
520	(gC) glucosidase I (GCS1), mRNA. (AA291490,NM_006302,Hs.83919)	-0.151815
521	(gC) emopamil binding protein (sterol isomerase) (EBP), mRNA. (N67038,NM_006579,Hs.75105)	0.190427
522	(gC) adipose differentiation-related protein (ADFP), mRNA. (AA700054,NM_001122,Hs.3416)	0.301412
523	(gC) phosphatidylinositol-4-phosphate 5-kinase, type I, beta (PIP5K1B), mRNA. (R39069,NM_003558,Hs.78406)	0.390284
524	(gC) nicotinamide nucleotide transhydrogenase_(H22944,_,Hs.18136)	0.317261
525	(gC) neutral sphingomyelinase (N-SMase) activation associated factor (NSMAF), mRNA. (N62766,NM_003580,Hs.78687)	-0.521266
526	(gC) ATP citrate lyase (ACLY), mRNA. (AA136054,NM_001096,Hs.174140)	-0.081454
527	(gC) acid sphingomyelinase-like phosphodiesterase (ASM3A), mRNA. (AA676836,NM_006714,Hs.42945)	0.101611
528	(gC) scavenger receptor class B, member 1 (SCARB1), mRNA. (AA443899,NM_005505,Hs.180616)	1.7181
529	(gC) guanine nucleotide binding protein (G protein), alpha inhibiting activity polypeptide 2 (GNAI2), mRNA. (AA071330,NM_002070,Hs.77269)	-0.242239
530	(gC) glutathione peroxidase 1 (GPX1), mRNA. (AA485362,NM_000581,Hs.76686)	0.170378
531	(gC) glutathione S-transferase theta 1 (GSTT1), mRNA. (H99813,NM_000853,Hs.77490)	0.344144
532	(gC) glutathione S-transferase A3 (GSTA3), mRNA. (N30096,NM_000847,Hs.102484)	-0.68945
533	(gC) glutaryl-Coenzyme A dehydrogenase (GCDH), nuclear gene encoding mitochondrial protein, transcript variant 1, mRNA. (R56638,NM_000159,Hs.184141)	-0.0710168
534	(gM) farnesyl-diphosphate farnesyltransferase 1_(AA679352,_,Hs.48876)	-0.125801
535	(gC) dual-specificity tyrosine-(Y)-phosphorylation regulated kinase 1A (DYRK1A), transcript variant 1, mRNA. (AA676749,NM_001396,Hs.75842)	-0.706424
536	(gC) dodecenoyl-Coenzyme A delta isomerase (3,2 trans-enoyl-Coenzyme A isomerase) (DCI), mRNA. (AA405800,NM_001919,Hs.89466)	0.128283
537	(gC) Pyruvate dehydrogenase complex, lipoyl-containing component X; E3-binding protein (PDX1), mRNA. (N48320,NM_003477,Hs.351622)	0.0522759
538	(gC) dihydrolipoamide S-acetyltransferase (E2 component of pyruvate dehydrogenase complex)_(N29901,_,Hs.115285)	0.0247106
539	(gC) dihydrofolate reductase (DHFR), mRNA. (R00884,NM_000791,Hs.83765)	0.00316791
540	(gC) calcium channel, voltage-dependent, beta 1 subunit (CACNB1), mRNA. (W72250,NM_000723,Hs.635)	-0.117898
541	(gC) cytochrome P450, subfamily XXVIIA (steroid 27-hydroxylase, cerebrotendinous xanthomatosis), polypeptide 1 (CYP27A1), nuclear gene encoding mitochondrial protein, mRNA. (N66957,NM_000784,Hs.82568)	0.0810317
542	(gC) cystathionine-beta-synthase (CBS), mRNA. (AA430367,NM_000071,_)	-0.0443672
543	(gC) collagen, type IV, alpha 2 (COL4A2), mRNA. (AA430540,NM_001846,Hs.75617)	-0.348108
544	(gC) carnitine acetyltransferase (CRAT), nuclear gene encoding mitochondrial protein, transcript variant 3, mRNA. (AA621218,NM_144782,Hs.12068)	0.228912
545	(gM) carboxypeptidase A3 (mast cell) (CPA3), mRNA. (T64223,NM_001870,Hs.646)	0.392197
546	(gF) CCAAT/enhancer binding protein (C/EBP), gamma (CEBPG), mRNA. (AA676804,NM_001806,Hs.2227)	0.0967517
547	(gC) argininosuccinate lyase (ASL), mRNA. (AA486741,NM_000048,Hs.61258)	-0.37173
548	(gC) apolipoprotein H (beta-2-glycoprotein I) (APOH), mRNA. (H68848,NM_000042,Hs.1252)	0.155974
549	(gC) aldehyde dehydrogenase 3 family, member B1 (ALDH3B1), mRNA. (N93686,NM_000694,_)	10.6963
550	(gC) sphingosine kinase 2 (SPHK2), mRNA. (AA630354,NM_020126,Hs.301305)	-0.889548
551	(gC) alanyl-tRNA synthetase (AARS), mRNA. (AA156571,NM_001605,Hs.75102)	0.255918
552	(gC) solute carrier family 25 (mitochondrial carrier; adenine nucleotide translocator), member 5 (SLC25A5), nuclear gene encoding mitochondrial protein, mRNA. (AA404486,NM_001152,Hs.79172)	0.272829
553	(gC) acid phosphatase 2, lysosomal (ACP2), mRNA. (T48864,NM_001610,Hs.75589)	-0.288734
554	(gC) acid phosphatase 1, soluble (ACP1), transcript variant b, mRNA. (W45148,NM_007099,Hs.75393)	0.067709
555	(gC) ATP synthase, H+ transporting, mitochondrial F1 complex, delta subunit (ATP5D), mRNA. (AA669314,NM_001687,Hs.89761)	0.0448732
556	(gC) ATP synthase, H+ transporting, mitochondrial F0 complex, subunit F6 (ATP5J), nuclear gene encoding mitochondrial protein, mRNA. (AA504465,NM_001685,Hs.73851)	0.198178
557	(gC) ATP synthase, H+ transporting, mitochondrial F0 complex, subunit c (subunit 9), isoform 2 (ATP5G2), mRNA. (AA455126,NM_005176,Hs.89399)	0.344662
558	(gC) ATP synthase, H+ transporting, mitochondrial F0 complex, subunit c (subunit 9), isoform 1 (ATP5G1), mRNA. (AA046701,NM_005175,Hs.80986)	-0.0799608
559	(gM) protein phosphatase 1, regulatory (inhibitor) subunit 12A (PPP1R12A), mRNA. (AA487028,NM_002480,Hs.16533)	-0.224384
560	(gC) choline phosphotransferase 1 (CHPT1), mRNA. (R44048,NM_020244,Hs.171889)	-0.00866992
561	(gC) Fas (TNFRSF6) associated factor 1 (FAF1), transcript variant 2, mRNA. (AA486789,NM_131917,Hs.25821)	-0.474771
562	(gC) NADH dehydrogenase (ubiquinone) 1 alpha subcomplex, 3, 9kDa (NDUFA3), mRNA. (AA405901,NM_004542,Hs.198269)	0.575736
563	(gC) inorganic pyrophosphatase (SID6-306), mRNA. (AA487586,NM_006903,Hs.5123)	0.0912176
564	(gM) eukaryotic translation initiation factor 4E-like 3_(AA487878,_,Hs.19122)	-0.000781361
565	(gC) electron-transfer-flavoprotein, beta polypeptide (ETFB), mRNA. (T62040,NM_001985,Hs.74047)	0.218765
566	(gC) methionine adenosyltransferase II, beta (MAT2B), mRNA. (AA425224,NM_013283,Hs.54642)	0.153424
567	(gC) citrate synthase (CS), nuclear gene encoding mitochondrial protein, mRNA. (AA416759,NM_004077,Hs.239760)	0.0902987
568	(gC) ATPase inhibitory factor 1 (ATPIF1), mRNA. (T69273,NM_016311,Hs.241336)	0.125531
569	(gC) aldo-keto reductase family 7, member A2 (aflatoxin aldehyde reductase) (AKR7A2), mRNA. (T62865,NM_003689,Hs.6980)	0.0898727
570	(gC) acylphosphatase 1, erythrocyte (common) type (ACYP1), mRNA. (W80489,NM_001107,Hs.18573)	-0.352167
571	(gM) bifunctional apoptosis regulator_(R37093,_,Hs.168159)	-0.0859325
572	(gC) histone deacetylase 6 (HDAC6), mRNA. (T55835,NM_006044,Hs.6764)	-9.53959
573	(gC) BCL2-associated athanogene 4_(H22928,_,Hs.194726)	-0.834698
574	(gC) solute carrier family 11 (proton-coupled divalent metal ion transporters), member 3 (SLC11A3), mRNA. (T52564,NM_014585,_)	0.00475917
575	(gC) BCL2-like 13 (apoptosis facilitator) (BCL2L13), nuclear gene encoding mitochondrial protein, mRNA. (T57777,NM_015367,Hs.10267)	-0.227947
576	(gC) solute carrier family 2, (facilitated glucose transporter) member 8 (SLC2A8), mRNA. (T59518,NM_014580,Hs.10574)	-0.0310744
577	(gC) protein tyrosine phosphatase type IVA, member 2 (PTP4A2), transcript variant 1, mRNA. (T55728,NM_003479,Hs.82911)	-0.540344
578	(gC) interleukin 6 receptor_(T52330,_,Hs.193400)	-0.172128
579	(gC) phosphatidylinositol 4-kinase type II (PI4KII), mRNA. (R38917,NM_018425,Hs.25300)	0.390758
580	(gC) guanine nucleotide binding protein (G protein), beta 5_(H08753,_,Hs.155090)	-0.392664
581	(gC) fatty-acid-Coenzyme A ligase, long-chain 3 (FACL3), mRNA. (H29215,NM_004457,Hs.268012)	0.204469
582	(gC) peroxisomal short-chain alcohol dehydrogenase (humNRDR), mRNA. (AA429946,NM_021004,Hs.6318)	-0.955342
583	(gC) voltage-dependent anion channel 3 (VDAC3), mRNA. (AA460728,NM_005662,Hs.7381)	-0.411131
584	(gC) mitogen-activated protein kinase kinase kinase 7 (MAP3K7), transcript variant D, mRNA. (AA460969,NM_145333,Hs.7510)	-0.0340473
585	(gN) steroid-5-alpha-reductase, alpha polypeptide 1 (3-oxo-5 alpha-steroid delta 4-dehydrogenase alpha 1) (SRD5A1), mRNA. (H16833,NM_001047,Hs.552)	0.26211
586	(gF) heat shock 70kDa protein 1-like_(H17513,_,Hs.80288)	-0.836313
587	(gC) fibrinogen, gamma polypeptide_(T52652,_,Hs.75431)	0.390903
588	(gC) protein kinase C, delta_(H11054,_,Hs.155342)	0.409392
589	(gC) apoptosis related protein APR-3 (APR-3), transcript variant 2, mRNA. (AA485898,NM_080592,Hs.9527)	0.80634
590	(gC) polymerase (RNA) II (DNA directed) polypeptide B, 140kDa (POLR2B), mRNA. (N74956,NM_000938,Hs.296014)	0.062429
591	(gM) phosphoglycerate kinase 1 (PGK1), mRNA. (AA599187,NM_000291,Hs.78771)	0.142398
592	(gM) phosphoinositide-3-kinase, catalytic, beta polypeptide_(AA191461,_,Hs.239818)	-0.121861
593	(gC) cytochrome P450, subfamily XXIV (vitamin D 24-hydroxylase) (CYP24), nuclear gene encoding mitochondrial protein, mRNA. (N21576,NM_000782,_)	0.690178
594	(gC) TRAF interacting protein (TRIP), mRNA. (AA186427,NM_005879,Hs.21254)	0.127365
595	(gM) nuclear factor related to kappa B binding protein_(R23735,_,Hs.374357)	0.26165
596	(gC) hydroxysteroid (17-beta) dehydrogenase 8 (HSD17B8), mRNA. (AA113291,NM_014234,_)	-0.397356
597	(gC) apoptosis inhibitor 5 (API5), mRNA. (AA451935,NM_006595,Hs.227913)	0.0964102
598	(gM) inosine triphosphatase (nucleoside triphosphate pyrophosphatase) (ITPA), mRNA. (AA610004,NM_033453,Hs.6817)	0.0499382
599	(gC) ATPase, H+ transporting, lysosomal 9kDa, V0 subunit e (ATP6V0E), mRNA. (AA486112,NM_003945,Hs.24322)	-0.0425099
600	(gM) succinate dehydrogenase complex, subunit C, integral membrane protein, 15kDa_(AA062805,_,Hs.3577)	0.0940947
601	(gN) phosphatidylserine decarboxylase (PISD), mRNA. (AA663549,NM_014338,Hs.8128)	-0.958901
602	(gC) mitogen-activated protein kinase kinase kinase 14 (MAP3K14), mRNA. (W61116,NM_003954,Hs.47007)	-0.437839
603	(gC) S100 calcium binding protein A13 (S100A13), mRNA. (AA070489,NM_005979,Hs.14331)	-0.0744108
604	(gC) NADH dehydrogenase (ubiquinone) 1 alpha subcomplex, 1, 7.5kDa (NDUFA1), nuclear gene encoding mitochondrial protein, mRNA. (AA111999,NM_004541,Hs.74823)	0.165318
605	(gC) glutathione peroxidase 3 (plasma) (GPX3), mRNA. (AA664180,NM_002084,Hs.336920)	-0.312132
606	(gC) hsp70-interacting protein (HSPBP1), mRNA. (AA401391,NM_012267,Hs.53066)	-0.12436
607	(gC) glutaredoxin 2 (GLRX2), mRNA. (AA421273,NM_016066,Hs.5054)	-0.259104
608	(gC) prostaglandin E synthase 2 (PTGES2), mRNA. (AA186686,NM_025072,Hs.288102)	-3.80886
609	(gC) lysophosphatidic acid phosphatase (ACP6), mRNA. (AA160670,NM_016361,Hs.15871)	181.134
610	(gC) G protein-coupled receptor 108_(W88995,_,Hs.167641)	-0.0417156
611	(gC) inhibitor of kappa light polypeptide gene enhancer in B-cells, kinase complex-associated protein (IKBKAP), mRNA. (AA608536,NM_003640,Hs.31323)	-0.172959
612	(gN) G protein-coupled receptor 87 (GPR87), mRNA. (W79920,NM_023915,Hs.58561)	-0.136016
613	(gC) nuclear receptor binding protein (NRBP), mRNA. (W59987,NM_013392,Hs.272736)	0.237758
614	(gC) fibroblast growth factor receptor-like 1 (FGFRL1), mRNA. (AA434090,NM_021923,Hs.193326)	-0.0881117
615	(gC) thioredoxin domain containing 4 (endoplasmic reticulum)_(AA620519,_,Hs.154023)	-0.0743862
616	(gC) NEFA-interacting nuclear protein NIP30 (NIP30), mRNA. (T62832,NM_024946,Hs.285017)	-0.113453
617	(gM) solute carrier family 39 (zinc transporter), member 3_(N59534,_,Hs.306422)	0.162258
618	(gC) Rho-related BTB domain containing 3_(AA488636,_,Hs.10432)	0.0552379
619	(gC) mitochondrial ribosomal protein S7 (MRPS7), nuclear gene encoding mitochondrial protein, mRNA. (AA127515,NM_015971,Hs.71787)	0.163979
620	(gC) nucleoporin Nup43 (Nup43), mRNA. (N67816,NM_024647,Hs.53263)	0.0925489
621	(gC) A kinase (PRKA) anchor protein 13 (AKAP13), transcript variant 2, mRNA. (AA156936,NM_007200,Hs.301946)	-0.579605
622	(gC) S-adenosylmethionine decarboxylase 1 (AMD1), mRNA. (AA425692,NM_001634,Hs.381985)	-0.0342291
623	(gC) MAP kinase-interacting serine/threonine kinase 2 (MKNK2), mRNA. (AA488413,NM_017572,Hs.261828)	-0.110064
624	(gC) uridine-cytidine kinase 1 (UCK1), mRNA. (T53325,NM_031432,Hs.9597)	0.137474
625	(gC) tyrosyl-tRNA synthetase (YARS), mRNA. (AA102053,NM_003680,Hs.239307)	-0.121743
626	(gF) tyrosine 3-monooxygenase/tryptophan 5-monooxygenase activation protein, gamma polypeptide (YWHAG), mRNA. (AA432085,NM_012479,Hs.25001)	-0.0074773
627	(gM) phosphoserine phosphatase (PSPH), mRNA. (AA488432,NM_004577,Hs.56407)	0.342363
628	(gC) ATPase, H+ transporting, lysosomal 13kDa, V1 subunit G isoform 1 (ATP6V1G1), mRNA. (AA608567,NM_004888,Hs.90336)	-0.430866
629	(gC) ubiquitin-conjugating enzyme UBC3B (UBC3B), mRNA. (T71869,NM_017811,Hs.11184)	0.00766892
630	(gC) eukaryotic translation initiation factor 2B, subunit 4 delta, 67kDa (EIF2B4), mRNA. (AA085589,NM_015636,Hs.169474)	1.42599
631	(gC) succinate-CoA ligase, GDP-forming, alpha subunit (SUCLG1), mRNA. (AA485965,NM_003849,Hs.7043)	0.0992407
632	(gM) signal recognition particle 68kDa_(AA189050,_,Hs.273307)	0.0754208
633	(gN) ribulose-5-phosphate-3-epimerase (RPE), mRNA. (AA458563,NM_006916,Hs.125845)	-1.45775
634	(gC) glyoxylate reductase/hydroxypyruvate reductase (GRHPR), mRNA. (R83908,NM_012203,Hs.155742)	-0.188918
635	(gC) NADH dehydrogenase (ubiquinone) 1 beta subcomplex, 1, 7kDa (NDUFB1), mRNA. (AA443099,NM_004545,Hs.183435)	-0.222245
636	(gC) pyrophosphatase (inorganic) (PP), nuclear gene encoding mitochondrial protein, mRNA. (AA608572,NM_021129,Hs.184011)	0.0624084
637	(gC) protein phosphatase methylesterase-1 (PME-1), mRNA. (AA609009,NM_016147,Hs.63304)	-0.426999
638	(gC) eukaryotic translation initiation factor 4 gamma, 3 (EIF4G3), mRNA. (AA191463,NM_003760,Hs.25732)	0.0235265
639	(gN) chloride intracellular channel 3 (CLIC3), mRNA. (N91135,NM_004669,Hs.64746)	-1.73217
640	(gC) membrane protein, palmitoylated 6 (MAGUK p55 subfamily member 6) (MPP6), mRNA. (AA609421,NM_016447,Hs.108931)	2.75657
641	(gC) eukaryotic translation initiation factor 4E binding protein 2_(H15159,_,Hs.278712)	1.3311
642	(gC) apoptosis-inducing factor (AIF)-homologous mitochondrion-associated inducer of death (AMID), mRNA. (T47788,NM_032797,Hs.117062)	-0.410633
643	(gC) calcium/calmodulin-dependent protein kinase (CaM kinase) II gamma_(AA056601,_,Hs.12436)	-1.35558
644	(gC) cAMP responsive element binding protein-like 2 (CREBL2), mRNA. (R64144,NM_001310,Hs.13313)	-0.0483663
645	(gC) oxysterol binding protein-like 10 (OSBPL10), mRNA. (AA486183,NM_017784,Hs.321622)	-0.059539
646	(gC) TNF-induced protein (GG2-1), mRNA. (AA190825,NM_014350,Hs.17839)	-0.349623
647	(gM) plasma glutamate carboxypeptidase (PGCP), mRNA. (AA460833,NM_016134,Hs.197335)	0.106921
648	(gC) isoprenylcysteine carboxyl methyltransferase (ICMT), transcript variant 2, mRNA. (AA487020,NM_170705,Hs.183212)	0.232073
649	(gC) serine/threonine protein kinase MASK (MST4), mRNA. (N22323,NM_016542,Hs.23643)	-0.259623
650	(gC) UDP-glucose ceramide glucosyltransferase_(AA165628,_,Hs.23703)	-0.558929
651	(gC) serum/glucocorticoid regulated kinase-like (SGKL), mRNA. (H98714,NM_013257,Hs.380877)	-0.776921
652	(gM) solute carrier family 38, member 2 (SLC38A2), mRNA. (AA598996,NM_018976,Hs.298275)	0.328634
653	(gC) RNA polymerase I transcription factor RRN3 (RRN3), mRNA. (AA443853,NM_018427,Hs.110103)	-0.478542
654	(gC) TRAF and TNF receptor-associated protein (TTRAP), mRNA. (AA488650,NM_016614,Hs.46847)	0.0461179
655	(gC) solute carrier family 25 (mitochondrial carrier; peroxisomal membrane protein, 34kDa), member 17 (SLC25A17), mRNA. (AA446906,NM_006358,Hs.62245)	0.167168
656	(gF) cytokine induced protein 29 kDa_(AA620546,_,Hs.63908)	-0.32687
657	(gC) chemokine (C-C motif) ligand 3_(AA416584,_,Hs.73817)	0.422559
658	(gC) chemokine (C-X-C motif) ligand 16 (CXCL16), mRNA. (AA416552,NM_022059,Hs.82407)	-0.226961
659	(gN) phosphodiesterase 4D interacting protein (myomegalin)_(AA486407,_,Hs.265848)	0.90905
660	(gC) TGF beta receptor associated protein -1_(AA485398,_,Hs.101766)	-0.350586
661	(gC) transmembrane protein induced by tumor necrosis factor alpha (TMPIT), mRNA. (R77144,NM_031925,_)	0.045181
662	(gX) mitogen-activated protein kinase 8_(W47667,_,Hs.267445)	-0.128175
663	(gC) hyperpolarization activated cyclic nucleotide-gated potassium channel 3_(H77542,_,Hs.284171)	0.772368
664	(gC) long-chain fatty-acyl elongase (LCE), mRNA. (T98355,NM_024090,Hs.211556)	-0.213158
665	(gC) collagen, type XI, alpha 2 (COL11A2), transcript variant 2, mRNA. (N22033,NM_080681,Hs.121509)	0.451379
666	(gC) phosphorylase, glycogen; liver (Hers disease, glycogen storage disease type VI) (PYGL), mRNA. (H91680,NM_002863,Hs.771)	0.274099
667	(gC) protein phosphatase 1, catalytic subunit, gamma isoform_(AA129931,_,Hs.79081)	0.160329
668	(gC) methylenetetrahydrofolate dehydrogenase (NADP+ dependent), methenyltetrahydrofolate cyclohydrolase, formyltetrahydrofolate synthetase (MTHFD1), mRNA. (H10779,NM_005956,Hs.172665)	0.0715416
669	(gC) phosphatidylinositol-4-phosphate 5-kinase, type II, alpha (PIP5K2A), mRNA. (T40568,NM_005028,Hs.108966)	-27.4294
670	(gN) glutamate dehydrogenase 1_(N63375,_,Hs.77508)	-0.609483
671	(gC) phosphatidylinositol glycan, class N (PIGN), mRNA. (AA033974,NM_012327,Hs.108787)	0.102834
672	(gC) acyloxyacyl hydrolase (neutrophil)_(W90002,_,Hs.82542)	-0.0419152
673	(gC) serine/threonine kinase 24 (STE20 homolog, yeast)_(AA156737,_,Hs.168913)	0.111585
674	(gC) carboxypeptidase B2 (plasma, carboxypeptidase U)_(H47838,_,Hs.75572)	0.0614288
675	(gC) peroxisomal biogenesis factor 6 (PEX6), mRNA. (AA460646,NM_000287,Hs.301636)	0.728422
676	(gC) protein kinase C, zeta (PRKCZ), mRNA. (AA458993,NM_002744,Hs.107101)	0.450102
677	(gC) serine/threonine protein kinase SSTK (SSTK), mRNA. (AA608857,NM_032037,Hs.144924)	0.248948
678	(gC) cytochrome c oxidase subunit VIb (COX6B), nuclear gene encoding mitochondrial protein, mRNA. (N71160,NM_001863,Hs.174031)	0.192332
679	(gC) cytochrome c oxidase subunit VIIc (COX7C), nuclear gene encoding mitochondrial protein, mRNA. (AA629719,NM_001867,Hs.3462)	0.362936
680	(gC) P450 (cytochrome) oxidoreductase (POR), nuclear gene encoding mitochondrial protein, mRNA. (T73294,NM_000941,Hs.167246)	0.138416
681	(gC) lysosomal-associated protein transmembrane 4 alpha (LAPTM4A), mRNA. (AA398233,NM_014713,Hs.111894)	0.205086
682	(gC) cytochrome b5 outer mitochondrial membrane precursor (CYB5-M), mRNA. (H73591,NM_030579,Hs.381218)	0.126293
683	(gM) PPAR binding protein_(AA453404,_,Hs.15589)	0.112712
684	(gI) phosphatidylserine receptor_(AA459945,_,Hs.72660)	0.0512175
685	(gC) phosphodiesterase 6D, cGMP-specific, rod, delta (PDE6D), mRNA. (AA417919,NM_002601,Hs.48291)	0.0105995
686	(gC) NADH dehydrogenase (ubiquinone) 1, subcomplex unknown, 1, 6kDa (NDUFC1), mRNA. (AA460251,NM_002494,Hs.84549)	0.235698
687	(gK) cytokine induced protein 29 kDa (CIP29), mRNA. (AA461486,NM_032364,Hs.63908)	-0.0926584
688	(gN) cytochrome P450, subfamily 46 (cholesterol 24-hydroxylase) (CYP46), mRNA. (R49568,NM_006668,Hs.25121)	-0.362789
689	(gC) pantothenate kinase (PANK), transcript variant beta, mRNA. (H14604,NM_148978,Hs.116122)	0.379089
690	(gC) ATPase, H+ transporting, lysosomal 50/57kD V1 subunit H (ATP6V1H), mRNA. (AA424559,NM_015941,Hs.19575)	-0.0368053
691	(gC) eNOS interacting protein (NOSIP), mRNA. (AA436549,NM_015953,Hs.7236)	0.108008
692	(gC) mitochondrial ribosomal protein S5 (MRPS5), nuclear gene encoding mitochondrial protein, mRNA. (AA456042,NM_031902,Hs.241558)	-0.00155719
693	(gC) dihydrofolate reductase (DHFR), mRNA. (AA424790,NM_000791,Hs.83765)	-0.0197598
694	(gC) solute carrier family 4, sodium bicarbonate cotransporter, member 5_(AA452802,_,Hs.321127)	-1.93975
695	(gM) N-acylsphingosine amidohydrolase (acid ceramidase) 1_(R60795,_,Hs.75811)	1.32121
696	(gC) succinate-CoA ligase, GDP-forming, beta subunit_(AA234519,_,Hs.247309)	0.156562
697	(gC) serine/threonine kinase 17a (apoptosis-inducing) (STK17A), mRNA. (AA453754,NM_004760,Hs.9075)	0.117866
698	(gC) leucine carboxyl methyltransferase (LCMT), mRNA. (AA461443,NM_016015,Hs.8054)	0.132032
699	(gM) Fas apoptotic inhibitory molecule 2_(R49650,_,Hs.182859)	0.339539
700	(gC) 24-dehydrocholesterol reductase_(AA446463,_,Hs.75616)	0.0444935
701	(gC) endothelial differentiation, lysophosphatidic acid G-protein-coupled receptor, 2_(AA193405,_,Hs.75794)	-0.195033
702	(gC) phospholipase A2, group XII (PLA2G12), mRNA. (AA417558,NM_030821,Hs.25206)	-0.541652
703	(gC) chemokine (C-X-C motif) ligand 16 (CXCL16), mRNA. (AA411656,NM_022059,Hs.82407)	1.84249
704	(gC) potassium inwardly-rectifying channel, subfamily J, member 8_(AA436184,_,Hs.102308)	-0.368827
705	(gM) tumor necrosis factor (ligand) superfamily, member 13_(AA424562,_,Hs.54673)	3.95749
706	(gM) carboxypeptidase D (CPD), mRNA. (AA418397,NM_001304,Hs.5057)	-0.467
707	(gC) receptor (TNFRSF)-interacting serine-threonine kinase 1_(AA426324,_,Hs.296327)	0.0287559
708	(gC) tumor necrosis factor receptor superfamily, member 21 (TNFRSF21), mRNA. (AA490494,NM_014452,Hs.159651)	1.83043
709	(gC) phosphoinositide-binding protein SR1 (FENS-1), mRNA. (AA450338,NM_020830,Hs.44743)	-0.17008
710	(gC) cytochrome P450, subfamily I (dioxin-inducible), polypeptide 1 (glaucoma 3, primary infantile)_(AA451886,_,Hs.154654)	-4.16035
711	(gF) mitogen-activated protein kinase 8_(AA452406,_,Hs.267445)	0.0740531
712	(gC) ketohexokinase (fructokinase)_(R43253,_,Hs.81454)	0.0568817
713	(gC) elongation of very long chain fatty acids (FEN1/Elo2, SUR4/Elo3, yeast)-like 2_(H06525,_,Hs.246107)	0.17081
714	(gC) ATP synthase mitochondrial F1 complex assembly factor 2 (ATPAF2), nuclear gene encoding mitochondrial protein, mRNA. (AA598602,NM_145691,Hs.13434)	-0.795941
715	(gC) Rho GTPase activating protein 6 (ARHGAP6), transcript variant 1, mRNA. (AA495981,NM_013427,Hs.250830)	-0.453739
716	(gC) aldehyde dehydrogenase 1 family, member B1 (ALDH1B1), mRNA. (R93551,NM_000692,Hs.169517)	-0.00737302
717	(gK) adenylosuccinate synthase_(AA431414,_,Hs.90011)	0.333812
718	(gC) solute carrier family 25 (mitochondrial carrier; adenine nucleotide translocator), member 6_(AA663439,_,Hs.164280)	0.50338
719	(gC) argininosuccinate synthetase (ASS), transcript variant 2, mRNA. (AA676466,NM_054012,Hs.160786)	0.0789886
720	(gC) cytochrome P450, subfamily I (aromatic compound-inducible), polypeptide 1 (CYP1A1), mRNA. (AA418907,NM_000499,Hs.72912)	2.9718
721	(gC) cytochrome c oxidase subunit VIII (COX8), nuclear gene encoding mitochondrial protein, mRNA. (AA862813,NM_004074,Hs.374980)	1.3179
722	(gC) G protein-coupled receptor kinase 5 (GPRK5), mRNA. (AA862435,NM_005308,Hs.211569)	-0.120721
723	(gC) asparagine synthetase (ASNS), transcript variant 1, mRNA. (AA894927,NM_133436,Hs.75692)	0.0931161
724	(gC) cytochrome c (HCS), mRNA. (AA865265,NM_018947,Hs.169248)	0.231889
725	(gM) cytochrome P450, subfamily IIIA, polypeptide 5 pseudogene 2_(AA873089,_,Hs.166079)	0.365877
726	(gF) apolipoprotein C-I (APOC1), mRNA. (AA873159,NM_001645,Hs.268571)	0.511237
727	(gN) collagen, type VIII, alpha 1 (COL8A1), mRNA. (AA872420,NM_001850,Hs.114599)	-0.0590112
728	(gC) eukaryotic translation initiation factor 3, subunit 10 theta, 150/170kDa (EIF3S10), mRNA. (AA916914,NM_003750,Hs.154796)	0.21598
729	(gK) phosphorylase, glycogen; brain (PYGB), nuclear gene encoding mitochondrial protein, mRNA. (AA922705,NM_002862,Hs.75658)	-0.199539
730	(gC) NADH dehydrogenase (ubiquinone) flavoprotein 2, 24kDa (NDUFV2), mRNA. (AA922326,NM_021074,Hs.51299)	0.111784
731	(gC) aminomethyltransferase (glycine cleavage system protein T) (AMT), mRNA. (N59532,NM_000481,Hs.102)	-0.143886
732	(gC) ATP synthase, H+ transporting, mitochondrial F1 complex, beta polypeptide (ATP5B), nuclear gene encoding mitochondrial protein, mRNA. (AA708298,NM_001686,Hs.406510)	0.208625
733	(gC) 3-phosphoinositide dependent protein kinase-1 (PDPK1), mRNA. (N22904,NM_002613,Hs.154729)	-0.0341997
734	(gC) Rab geranylgeranyltransferase, alpha subunit (RABGGTA), mRNA. (AA776294,NM_004581,Hs.78920)	-1.32877
735	(gC) G protein-coupled receptor 30 (GPR30), mRNA. (AA810225,NM_001505,Hs.113207)	-0.0120588
736	(gC) cyclin-dependent kinase (CDC2-like) 10 (CDK10), transcript variant 1, mRNA. (AA789328,NM_003674,Hs.77313)	0.576169
737	(gC) fatty acid amide hydrolase (FAAH), mRNA. (AA877618,NM_001441,Hs.288828)	-0.256402
738	(gC) nitric oxide synthase 2A (inducible, hepatocytes) (NOS2A), transcript variant 1, mRNA. (AA877840,NM_000625,Hs.193788)	0.248858
739	(gC) cytochrome b-245, alpha polypeptide (CYBA), mRNA. (AA876021,NM_000101,Hs.68877)	-0.00947772
740	(gC) phospholipase C, delta 1 (PLCD1), mRNA. (R55490,NM_006225,Hs.80776)	-0.450966
741	(gC) suppressor of cytokine signaling 3 (SSI-3), mRNA. (AA001219,NM_003955,Hs.345728)	0.0332943
742	(gC) signal transducer and activator of transcription 3 (acute-phase response factor) (STAT3), transcript variant 1, mRNA. (AA399410,NM_139276,Hs.321677)	-0.532458
743	(gC) phosphofructokinase, liver (PFKL), mRNA. (W72140,NM_002626,Hs.155455)	-0.180581
744	(gC) carnitine palmitoyltransferase I, muscle (CPT1B), transcript variant 3, nuclear gene encoding mitochondrial protein, mRNA. (W85710,NM_152246,Hs.29331)	-0.597685
745	(gC) acyl-Coenzyme A oxidase 3, pristanoyl_(AA676223,_,Hs.12773)	-0.466878
746	(gC) glutathione reductase (GSR), mRNA. (AA777289,NM_000637,Hs.193974)	0.069223
747	(gC) thiopurine S-methyltransferase (TPMT), mRNA. (AA677257,NM_000367,Hs.381154)	0.0233821
748	(gC) eukaryotic translation initiation factor 2, subunit 2 beta, 38kDa (EIF2S2), mRNA. (AA027240,NM_003908,Hs.12163)	0.169816
749	(gC) fatty acid binding protein 3, muscle and heart (mammary-derived growth inhibitor)_(AA044307,_,Hs.49881)	-0.0157525
750	(gC) gamma-glutamyltransferase 1 (GGT1), transcript variant 2, mRNA. (AA620715,NM_013421,Hs.284380)	-0.550662
751	(gC) tumor necrosis factor (ligand) superfamily, member 9 (TNFSF9), mRNA. (AA778663,NM_003811,Hs.1524)	-0.642991
752	(gC) alpha-2-macroglobulin (A2M), mRNA. (AA775447,NM_000014,Hs.74561)	0.730506
753	(gC) peroxiredoxin 1 (PRDX1), mRNA. (AA775803,NM_002574,Hs.180909)	0.0435646
754	(gC) signal recognition particle 9kDa (SRP9), mRNA. (R43360,NM_003133,Hs.75975)	0.235489
755	(gC) eukaryotic translation initiation factor 4B (EIF4B), mRNA. (AA872402,NM_001417,Hs.380975)	0.122579
756	(gC) hydroxyacyl-Coenzyme A dehydrogenase/3-ketoacyl-Coenzyme A thiolase/enoyl-Coenzyme A hydratase (trifunctional protein), alpha subunit (HADHA), mRNA. (AA916323,NM_000182,Hs.75860)	0.20104
757	(gC) eukaryotic translation initiation factor 3, subunit 2 beta, 36kDa (EIF3S2), mRNA. (AA936783,NM_003757,Hs.192023)	-0.102893
758	(gC) NADH dehydrogenase (ubiquinone) Fe-S protein 8, 23kDa (NADH-coenzyme Q reductase) (NDUFS8), mRNA. (AA127014,NM_002496,Hs.90443)	0.373079
759	(gC) pyruvate carboxylase (PC), nuclear gene encoding mitochondrial protein, transcript variant 2, mRNA. (T77729,NM_022172,Hs.89890)	1.55118
760	(gC) cytochrome c oxidase subunit VIIb (COX7B), nuclear gene encoding mitochondrial protein, mRNA. (AA629999,NM_001866,Hs.75752)	0.104844
761	(gC) solute carrier family 25 (mitochondrial carrier; adenine nucleotide translocator), member 4 (SLC25A4), nuclear gene encoding mitochondrial protein, mRNA. (R53942,NM_001151,Hs.2043)	-0.118727
762	(gC) tyrosine 3-monooxygenase/tryptophan 5-monooxygenase activation protein, theta polypeptide (YWHAQ), mRNA. (AA633997,NM_006826,Hs.74405)	-0.25269
763	(gC) 3-hydroxy-3-methylglutaryl-Coenzyme A reductase (HMGCR), mRNA. (AA779417,NM_000859,Hs.11899)	-0.20728
764	(gC) 6-pyruvoyltetrahydropterin synthase (PTS), mRNA. (AA877347,NM_000317,Hs.366)	0.191362
765	(gC) low density lipoprotein receptor-related protein 5 (LRP5), mRNA. (R83038,NM_002335,Hs.6347)	4.78317
766	(gC) phosphatidylethanolamine N-methyltransferase (PEMT), nuclear gene encoding mitochondrial protein, transcript variant 3, mRNA. (R94542,NM_148173,Hs.15192)	0.242357
767	(gC) heat shock 70kDa protein 8_(H64147,_,Hs.180414)	0.213639
768	(gM) farnesyltransferase, CAAX box, beta (FNTB), mRNA. (H72268,NM_002028,Hs.276)	0.129063
769	(gC) tyrosine 3-monooxygenase/tryptophan 5-monooxygenase activation protein, zeta polypeptide (YWHAZ), transcript variant 2, mRNA. (H94670,NM_145690,Hs.75103)	0.0620033
770	(gI) uncoupling protein 4_(H95038,_,Hs.40510)	0.26786
771	(gC) oxidoreductase UCPA_(N65985,_,Hs.124696)	-0.658238
772	(gC) peroxisomal membrane protein 2, 22kDa (PXMP2), mRNA. (N70714,NM_018663,Hs.49912)	-0.0568067
773	(gM) inner mitochondrial membrane peptidase 2 like (IMMP2L), mRNA. (R33650,NM_032549,Hs.89576)	0.153999
774	(gC) serine/threonine kinase 17a (apoptosis-inducing) (STK17A), mRNA. (H01164,NM_004760,Hs.9075)	0.0643802
775	(gC) UDP-GlcNAc:betaGal beta-1,3-N-acetylglucosaminyltransferase 3 (B3GNT3), mRNA. (H03436,NM_014256,Hs.69009)	-0.684676
776	(gC) homolog of yeast long chain polyunsaturated fatty acid elongation enzyme 2_(H02231,_,Hs.250175)	0.241645
777	(gC) oxysterol binding protein-like 10 (OSBPL10), mRNA. (H03955,NM_017784,Hs.321622)	0.0375542
778	(gC) protein kinase (cAMP-dependent, catalytic) inhibitor beta_(H04769,_,Hs.106106)	-1.64354
779	(gC) protein phosphatase 1, regulatory subunit 7_(R46512,_,Hs.36587)	0.3374
780	(gC) interferon regulatory factor 3_(R72380,_,Hs.75254)	-0.884769
781	(gC) protein phosphatase 1, regulatory (inhibitor) subunit 15B_(R72296,_,Hs.334712)	-0.306546
782	(gC) mitogen-activated protein kinase kinase kinase 3 (MAP3K3), mRNA. (R72632,NM_002401,Hs.29282)	-0.815789
783	(gC) pleckstrin homology-like domain, family A, member 1_(H26271,_,Hs.82101)	-0.282449
784	(gC) guanine nucleotide binding protein (G protein) alpha 12_(R83896,_,Hs.182874)	-0.0868002
785	(gC) translocase of inner mitochondrial membrane 22 homolog (yeast) (TIMM22), mRNA. (R86713,NM_013337,Hs.87595)	0.0256461
786	(gC) Fas apoptotic inhibitory molecule 2_(R88440,_,Hs.182859)	-0.776361
787	(gC) eukaryotic translation initiation factor 2B, subunit 2 beta, 39kDa (EIF2B2), mRNA. (H92556,NM_014239,Hs.170001)	0.37636
788	(gC) mitogen-activated protein kinase kinase kinase kinase 5_(AA708269,_,Hs.246970)	0.0453141
789	(gC) ubiquinol-cytochrome c reductase core protein I (UQCRC1), mRNA. (AA293215,NM_003365,Hs.119251)	0.0113531
790	(gC) signal peptidase 12kDa (SPC12), mRNA. (AA398521,NM_014041,Hs.11125)	0.258621
791	(gC) NADH dehydrogenase (ubiquinone) flavoprotein 1, 51kDa (NDUFV1), mRNA. (AA427570,NM_007103,Hs.7744)	0.000565583
792	(gC) ubiquitin-conjugating enzyme UBC3B (UBC3B), mRNA. (AA434435,NM_017811,Hs.11184)	0.374366
793	(gC) nuclear factor of kappa light polypeptide gene enhancer in B-cells inhibitor, epsilon_(AA437370,_,Hs.182885)	0.70755
794	(gC) low density lipoprotein receptor-related protein 10 (LRP10), mRNA. (AA427563,NM_014045,Hs.3804)	-0.147482
795	(gC) hypoxia-inducible factor 1, alpha subunit inhibitor (HIF1AN), mRNA. (H97861,NM_017902,Hs.14595)	-0.446755
796	(gC) thioredoxin-like 2 (TXNL2), mRNA. (H99205,NM_006541,Hs.42644)	0.238272
797	(gM) dual specificity phosphatase 3 (vaccinia virus phosphatase VH1-related)_(N24113,_,Hs.181046)	0.162574
798	(gC) mitochondrial ribosomal protein S30 (MRPS30), mRNA. (N33236,NM_016640,Hs.28555)	-0.163429
799	(gC) NADH dehydrogenase (ubiquinone) 1 alpha subcomplex, 10, 42kDa (NDUFA10), mRNA. (N72263,NM_004544,Hs.198271)	0.0910276
800	(gC) acetyl-Coenzyme A synthetase 2 (AMP forming)-like_(N67766,_,Hs.7218)	-0.1422
801	(gC) catenin (cadherin-associated protein), delta 1 (CTNND1), mRNA. (N67495,NM_001331,Hs.166011)	0.0110475
802	(gC) S-adenosylhomocysteine hydrolase-like 1_(N30811,_,Hs.4113)	0.152621
803	(gC) TRAF-binding protein domain_(N34876,_,Hs.26320)	-1.66034
804	(gC) cytochrome c oxidase subunit VIc_(N66158,_,Hs.351875)	0.169331
805	(gC) UDP-N-acetyl-alpha-D-galactosamine:polypeptide N-acetylgalactosaminyltransferase 1 (GalNAc-T1) (GALNT1), mRNA. (N51653,NM_020474,Hs.80120)	0.112792
806	(gC) solute carrier family 27 (fatty acid transporter), member 3 (SLC27A3), mRNA. (N50655,NM_024330,Hs.109274)	7.67277
807	(gC) PPAR binding protein_(N50681,_,Hs.15589)	-1.24849
808	(gC) TNFAIP3 interacting protein 2 (TNIP2), mRNA. (N50859,NM_024309,Hs.288991)	-0.375937
809	(gC) G protein-coupled receptor 107_(N48009,_,Hs.6639)	-0.167279
810	(gC) p53-regulated DDA3 (DDA3), mRNA. (N48162,NM_032636,Hs.405925)	-0.0926808
811	(gM) glutamate-cysteine ligase, catalytic subunit_(N45129,_,Hs.151393)	0.0718423
812	(gC) pleckstrin homology domain containing, family A (phosphoinositide binding specific) member 3_(N62144,_,Hs.41086)	-0.252962
813	(gC) solute carrier family 7, (cationic amino acid transporter, y+ system) member 11_(N59336,_,Hs.6682)	-0.28591
814	(gC) 3-hydroxy-3-methylglutaryl-Coenzyme A synthase 1 (soluble)_(N62195,_,Hs.77910)	0.186424
815	(gC) polynucleotide phosphorylase-like (PNPASE), mRNA. (N62372,NM_033109,Hs.392004)	0.00324497
816	(gC) I-kappa-B-interacting Ras-like protein 1_(N62379,_,Hs.173202)	9.03123
817	(gC) apolipoprotein M (APOM), mRNA. (N74679,NM_019101,Hs.247129)	0.187161
818	(gM) gamma-glutamyl carboxylase (GGCX), mRNA. (AA788767,NM_000821,Hs.77719)	-0.930867
819	(gC) phospholipase A2, group IVB (cytosolic)_(W69184,_,Hs.198161)	0.587421
820	(gM) G protein-coupled receptor 48 (GPR48), mRNA. (AA678095,NM_018490,Hs.160271)	0.0912441
821	(gC) fatty acid amide hydrolase_(AA678178,_,Hs.288828)	-0.261744
822	(gC) peptidylprolyl isomerase (cyclophilin)-like 1 (PPIL1), mRNA. (AA678009,NM_016059,Hs.27693)	-0.01399
823	(gC) mitochondrial ribosomal protein L50 (MRPL50), nuclear gene encoding mitochondrial protein, mRNA. (AA700090,NM_019051,Hs.288224)	0.338315
824	(gC) alcohol dehydrogenase IB (class I), beta polypeptide_(AA682469,_,Hs.4)	-1.60948
825	(gC) NADH dehydrogenase (ubiquinone) 1 beta subcomplex, 4, 15kDa_(AA704675,_,Hs.227750)	-0.312519
826	(gC) 3 beta-hydroxy-delta 5-C27-steroid oxidoreductase (C(27)-3BETA-HSD), mRNA. (AA707080,NM_025193,Hs.23628)	-0.163492
827	(gC) calcium channel, voltage-dependent, alpha 1H subunit (CACNA1H), mRNA. (AA779225,NM_021098,Hs.122359)	-0.780327
828	(gC) COX15 homolog, cytochrome c oxidase assembly protein (yeast) (COX15), nuclear gene encoding mitochondrial protein, transcript variant 2, mRNA. (AA677070,NM_004376,_)	-0.478433
829	(gC) 3-hydroxy-3-methylglutaryl-Coenzyme A synthase 1 (soluble)_(AA279533,_,Hs.77910)	0.0106745
830	(gF) C/EBP-induced protein (LOC81558), mRNA. (AA459265,NM_030802,Hs.9851)	-3.08624
