# Supplementary material for: A Three Stage Integrative Pathway Search (TIPS©) framework to identify toxicity relevant genes and pathways
Source: BMC Bioinformatics. 2007 Jun 14;8:202. doi: 10.1186/1471-2105-8-202 (PMC1906836; doi:10.1186/1471-2105-8-202)
Supplement: Additional file 2 — Important gene list. Additional file 2 is a list of important genes determined manually with a literature review. [file 1471-2105-8-202-S2.xls]

## Sheet: Sheet1
Gene Name	ID
(gK) v-akt murine thymoma viral oncogene homolog 2 (AKT2), mRNA. (AA457097,NM_001626,Hs.326445)	22
(gK) v-akt murine thymoma viral oncogene homolog 1 (AKT1), mRNA. (W72696,NM_005163,Hs.71816)	23
(gN) uncoupling protein 3 (mitochondrial, proton carrier) (UCP3), transcript variant long, nuclear gene encoding mitochondrial protein, mRNA. (AA192553,NM_003356,Hs.101337)	25
(gC) UDP glycosyltransferase 2 family, polypeptide B10 (UGT2B10), mRNA. (H68509,NM_001075,Hs.76800)	28
(gC) UDP glycosyltransferase 2 family, polypeptide B15 (UGT2B15), mRNA. (T50788,NM_001076,Hs.150207)	29
(gN) transketolase (Wernicke-Korsakoff syndrome) (TKT), mRNA. (AA070358,NM_001064,Hs.89643)	42
(gC) lactate dehydrogenase C (LDHC), transcript variant 2, mRNA. (AA453467,NM_017448,Hs.99881)	58
(gN) c-src tyrosine kinase (CSK), mRNA. (AA079775,NM_004383,Hs.77793)	61
(gC) tumor necrosis factor, alpha-induced protein 6 (TNFAIP6), mRNA. (W92764,NM_007115,Hs.29352)	64
(gF) transforming growth factor, beta 1 (Camurati-Engelmann disease)_(R36467,_,Hs.1103)	68
(gK) sterol O-acyltransferase (acyl-Coenzyme A: cholesterol acyltransferase) 1 (SOAT1), transcript variant 688113, mRNA. (R07296,NM_003101,Hs.14553)	83
(gF) steroid-5-alpha-reductase, alpha polypeptide 1 (3-oxo-5 alpha-steroid delta 4-dehydrogenase alpha 1) (SRD5A1), mRNA. (R36874,NM_001047,Hs.552)	84
(gC) sodium channel, nonvoltage-gated 1 alpha_(AA458982,_,Hs.2794)	90
(gF) solute carrier family 9 (sodium/hydrogen exchanger), isoform 1 (antiporter, Na+/H+, amiloride sensitive)_(AA455369,_,Hs.170222)	91
(gC) solute carrier family 4, anion exchanger, member 1 (erythrocyte membrane protein band 3, Diego blood group) (SLC4A1), mRNA. (T86708,NM_000342,Hs.185923)	92
(gC) solute carrier family 2 (facilitated glucose transporter), member 5 (SLC2A5), mRNA. (H38650,NM_003039,Hs.33084)	93
(gC) solute carrier family 2 (facilitated glucose transporter), member 2 (SLC2A2), mRNA. (R00833,NM_000340,Hs.167584)	94
(gN) solute carrier family 19 (folate transporter), member 1 (SLC19A1), mRNA. (R50337,NM_003056,Hs.84190)	95
(gK) serum amyloid A2 (SAA2), mRNA. (H25546,NM_030754,Hs.332053)	112
(gC) pyruvate kinase, liver and RBC (PKLR), nuclear gene encoding mitochondrial protein, mRNA. (R08829,NM_000298,Hs.95990)	149
(gN) mitogen-activated protein kinase kinase kinase 8 (MAP3K8), mRNA. (W56266,NM_005204,Hs.248)	150
(gC) tyrosine kinase 2 (TYK2), mRNA. (AA482128,NM_003331,Hs.75516)	151
(gC) PTK7 protein tyrosine kinase 7 (PTK7), transcript variant 4, mRNA. (AA453789,NM_152882,Hs.90572)	152
(gM) protein tyrosine phosphatase, receptor type, G (PTPRG), mRNA. (R38343,NM_002841,Hs.89627)	153
(gC) protein tyrosine phosphatase, receptor type, C (PTPRC), transcript variant 3, mRNA. (H74265,NM_080922,Hs.170121)	154
(gM) protein tyrosine phosphatase, receptor type, A (PTPRA), transcript variant 1, mRNA. (H82419,NM_002836,Hs.26045)	155
(gC) protein tyrosine phosphatase, non-receptor type 9 (PTPN9), mRNA. (AA434420,NM_002833,Hs.147663)	156
(gC) protein tyrosine phosphatase, non-receptor type 1 (PTPN1), mRNA. (R06605,NM_002827,_)	157
(gM) protein phosphatase 2, regulatory subunit B (B56), gamma isoform_(W35378,_,Hs.171734)	158
(gC) protein phosphatase 2 (formerly 2A), regulatory subunit B'', alpha_(N63863,_,Hs.28219)	159
(gC) protein phosphatase 1, catalytic subunit, beta isoform (PPP1CB), mRNA. (R26186,NM_002709,_)	160
(gC) protein kinase, interferon-inducible double stranded RNA dependent (PRKR), mRNA. (AA010079,NM_002759,Hs.274382)	161
(gF) protein kinase, cAMP-dependent, regulatory, type I, beta_(AA485366,_,Hs.1519)	162
(gF) protein kinase, cAMP-dependent, catalytic, alpha (PRKACA), mRNA. (W68141,NM_002730,Hs.77271)	163
(gM) protein kinase C, iota (PRKCI), mRNA. (T57875,NM_002740,Hs.1904)	165
(gK) protein kinase C, alpha (PRKCA), mRNA. (AA029890,NM_002737,Hs.169449)	168
(gC) carboxypeptidase B2 (plasma, carboxypeptidase U) (CPB2), transcript variant 1, mRNA. (N54494,NM_001872,Hs.75572)	177
(gM) glutathione peroxidase 4 (phospholipid hydroperoxidase) (GPX4), mRNA. (AA454856,NM_002085,Hs.2706)	187
(gC) phospholipase C, gamma 2 (phosphatidylinositol-specific) (PLCG2), mRNA. (H57180,NM_002661,Hs.75648)	188
(gC) phosphoenolpyruvate carboxykinase 1 (soluble) (PCK1), mRNA. (AA405731,NM_002591,Hs.1872)	190
(g) phosphoinositide-3-kinase, catalytic, gamma polypeptide (PIK3CG), mRNA. (AA464176,NM_002649,Hs.32942)	193
(g) tumor necrosis factor, alpha-induced protein 3 (TNFAIP3), mRNA. (AA476272,NM_006290,Hs.211600)	203
(g) protein phosphatase 2 (formerly 2A), regulatory subunit A (PR 65), alpha isoform (PPP2R1A), mRNA. (AA427433,NM_014225,Hs.173902)	207
(g) protein phosphatase 1, regulatory (inhibitor) subunit 2 (PPP1R2), mRNA. (AA428335,NM_006241,Hs.381034)	208
(g) phosphatidylserine synthase 1 (PTDSS1), mRNA. (H28984,NM_014754,Hs.77329)	215
(g) phosphoinositide-3-kinase, catalytic, alpha polypeptide_(W72473,_,Hs.85701)	216
(g) phosphotidylinositol transfer protein_(R89808,_,Hs.79709)	217
(g) NADH dehydrogenase (ubiquinone) Fe-S protein 1, 75kDa (NADH-coenzyme Q reductase) (NDUFS1), mRNA. (AA406536,NM_005006,Hs.8248)	233
(g) NAD(P)H dehydrogenase, quinone 1 (NQO1), mRNA. (AA458634,NM_000903,Hs.80706)	234
(g) tumor-associated calcium signal transducer 2 (TACSTD2), mRNA. (AA454810,NM_002353,Hs.23582)	252
(g) mitogen-activated protein kinase kinase kinase 10 (MAP3K10), mRNA. (H01340,NM_002446,Hs.30223)	261
(g) inositol(myo)-1(or 4)-monophosphatase 1 (IMPA1), mRNA. (H90874,NM_005536,Hs.171776)	262
(g) mitochondrial ribosomal protein L3 (MRPL3), nuclear gene encoding mitochondrial protein, mRNA. (H05820,NM_007208,Hs.79086)	266
(g) nuclear factor of kappa light polypeptide gene enhancer in B-cells inhibitor, alpha (NFKBIA), mRNA. (W56300,NM_020529,Hs.81328)	271
(g) lipase, hepatic (LIPC), mRNA. (N68256,NM_000236,Hs.9994)	277
(g) lecithin-cholesterol acyltransferase_(R06458,_,Hs.348401)	280
(g) glycine amidinotransferase (L-arginine:glycine amidinotransferase) (GATM), mRNA. (R61229,NM_001482,Hs.75335)	288
(gN) insulin-like growth factor binding protein 2 (36kD) (IGFBP2), mRNA. (H79047,NM_000597,Hs.162)	307
(gF) Human insulin-like growth factor 1 receptor mRNA, 3' sequence_(H13300,_,Hs.405998)	308
(gN) insulin-like growth factor 1 (somatomedin C) (IGF1), mRNA. (AA456321,NM_000618,Hs.85112)	309
(gN) inositol polyphosphate-1-phosphatase (INPP1), mRNA. (H52141,NM_002194,Hs.32309)	311
(gM) inositol 1,4,5-trisphosphate 3-kinase B (ITPKB), mRNA. (R94153,NM_002221,Hs.78877)	312
(gC) insulin-like growth factor binding protein 1 (IGFBP1), mRNA. (AA233185,NM_000596,Hs.102122)	324
(gN) mitochondrial translational initiation factor 2 (MTIF2), nuclear gene encoding mitochondrial protein, mRNA. (H18070,NM_002453,Hs.149894)	325
(gC) IMP (inosine monophosphate) dehydrogenase 1 (IMPDH1), mRNA. (R52542,NM_000883,Hs.850)	326
(gN) hydroxy-delta-5-steroid dehydrogenase, 3 beta- and steroid delta-isomerase 1 (HSD3B1), mRNA. (R68803,NM_000862,Hs.38586)	332
(gC) 3-oxoacid CoA transferase (OXCT), nuclear gene encoding mitochondrial protein, mRNA. (R40897,NM_000436,Hs.177584)	361
(gN) serine/threonine kinase 4 (STK4), mRNA. (T95014,NM_006282,Hs.35140)	362
(gC) protein tyrosine phosphatase type IVA, member 1 (PTP4A1), mRNA. (R61007,NM_003463,Hs.227777)	401
(gC) protein tyrosine kinase 9 (PTK9), mRNA. (AA019459,NM_002822,Hs.82643)	402
(gC) protein phosphatase 2 (formerly 2A), regulatory subunit B (PR 52), beta isoform (PPP2R2B), mRNA. (R55800,NM_004576,Hs.380764)	403
(gC) G protein-coupled receptor_(N53172,_,Hs.23016)	422
(gC) protein phosphatase 2 (formerly 2A), catalytic subunit, beta isoform (PPP2CB), mRNA. (AA490473,NM_004156,Hs.80350)	456
(gC) phospholipase C-like 1 (PLCL1), mRNA. (AA406325,NM_006226,Hs.153322)	463
(gN) UDP-glucose ceramide glucosyltransferase (UGCG), mRNA. (AA456051,NM_003358,Hs.23703)	474
(gC) UDP-galactose transporter related (UGTREL1), mRNA. (R41839,NM_005827,Hs.154073)	477
(gC) protein tyrosine phosphatase, receptor type, N polypeptide 2 (PTPRN2), transcript variant 3, mRNA. (AA464590,NM_130843,Hs.74624)	490
(gM) A kinase (PRKA) anchor protein 6 (AKAP6), mRNA. (R55786,NM_004274,Hs.89666)	514
(gN) SREBP CLEAVAGE-ACTIVATING PROTEIN (SCAP), mRNA. (R54823,NM_012235,Hs.78442)	557
(gN) glutamate dehydrogenase 1 (GLUD1), mRNA. (AA017175,NM_005271,Hs.77508)	604
(gC) protein kinase C-like 2 (PRKCL2), mRNA. (AA098980,NM_006256,Hs.69171)	605
(gC) inositol 1,3,4-triphosphate 5/6 kinase (ITPK1), mRNA. (AA463931,NM_014216,Hs.6453)	615
(gC) growth factor, augmenter of liver regeneration (ERV1 homolog, S. cerevisiae) (GFER), mRNA. (AA455303,NM_005262,Hs.27184)	627
(gC) guanine monphosphate synthetase (GMPS), mRNA. (N59764,NM_003875,_)	628
(gC) low density lipoprotein-related protein 2 (LRP2), mRNA. (R76808,NM_004525,Hs.153595)	632
(gC) glutathione transferase zeta 1 (maleylacetoacetate isomerase) (GSTZ1), transcript variant 2, mRNA. (AA428334,NM_145871,Hs.26403)	634
(gN) tumor necrosis factor receptor superfamily, member 12 (translocating chain-association membrane protein) (TNFRSF12), transcript variant 11, mRNA. (W71984,NM_148974,Hs.180338)	651
(gC) phosphoinositide-3-kinase, regulatory subunit, polypeptide 3 (p55, gamma)_(R06567,_,Hs.372548)	665
(gC) phosphatidylinositol binding clathrin assembly protein_(R59062,_,Hs.7885)	683
(gC) protein phosphatase 1, catalytic subunit, alpha isoform (PPP1CA), mRNA. (AA443982,NM_002708,Hs.183994)	695
(gN) carnitine palmitoyltransferase II (CPT2), nuclear gene encoding mitochondrial protein, mRNA. (W58236,NM_000098,Hs.274336)	697
(gN) carboxylesterase 2 (intestine, liver) (CES2), mRNA. (AA099487,NM_003869,Hs.282975)	698
(gC) cAMP response element-binding protein CRE-BPa (H_GS165L15.1), mRNA. (R22790,NM_004904,Hs.149)	701
(gC) fatty acid synthase (FASN), mRNA. (H50323,NM_004104,Hs.83190)	707
(gC) apolipoprotein C-IV (APOC4), mRNA. (T71887,NM_001646,Hs.110675)	720
(gC) TNF receptor-associated factor 6 (TRAF6), transcript variant 1, mRNA. (AA456295,NM_145803,Hs.90957)	733
(gC) serine/threonine kinase 3 (STE20 homolog, yeast) (STK3), mRNA. (AA464529,NM_006281,Hs.166684)	742
(gC) Ras-related associated with diabetes (RRAD), mRNA. (W84445,NM_004165,Hs.1027)	751
(gC) isocitrate dehydrogenase 3 (NAD+) alpha (IDH3A), mRNA. (AA464139,NM_005530,Hs.250616)	763
(gC) mitogen-activated protein kinase 10 (MAPK10), transcript variant 2, mRNA. (R39221,NM_138982,Hs.151051)	767
(gC) protein tyrosine phosphatase, receptor type, f polypeptide (PTPRF), interacting protein (liprin), alpha 1 (PPFIA1), mRNA. (N49751,NM_003626,Hs.183648)	771
(gM) gamma-aminobutyric acid (GABA) A receptor, pi (GABRP), mRNA. (AA101225,NM_014211,Hs.70725)	789
(gC) gamma-aminobutyric acid (GABA) A receptor, epsilon (GABRE), transcript variant 1, mRNA. (H63532,NM_004961,Hs.22785)	790
(gC) chemokine (C-X-C motif) receptor 6 (CXCR6), mRNA. (R91916,NM_006564,Hs.34526)	792
(gC) TNF receptor-associated factor 1 (TRAF1), mRNA. (R71691,NM_005658,Hs.2134)	799
(gC) phospholipase A2, group V (PLA2G5), mRNA. (R32410,NM_000929,Hs.290)	814
(gC) CREB binding protein (Rubinstein-Taybi syndrome) (CREBBP), mRNA. (AA022480,NM_004380,Hs.23598)	815
(gC) tumor necrosis factor, alpha-induced protein 1 (endothelial) (TNFAIP1), mRNA. (AA456314,NM_021137,Hs.76090)	824
(gC) mitogen-activated protein kinase kinase kinase kinase 2 (MAP4K2), mRNA. (R50953,NM_004579,Hs.82979)	825
(gC) protein kinase, AMP-activated, gamma 1 non-catalytic subunit (PRKAG1), mRNA. (AA070495,NM_002733,Hs.3136)	832
(gC) phosphodiesterase 1A, calmodulin-dependent (PDE1A), mRNA. (AA400893,NM_005019,Hs.41717)	833
(gM) protein tyrosine phosphatase, receptor type, N (PTPRN), mRNA. (R45941,NM_002846,Hs.89655)	845
(gC) pyruvate dehydrogenase kinase, isoenzyme 2 (PDK2), mRNA. (H29475,NM_002611,Hs.92261)	851
(gC) protein phosphatase 2, regulatory subunit B (B56), alpha isoform (PPP2R5A), mRNA. (R59165,NM_006243,_)	857
(gC) serine/threonine kinase 6 (STK6), mRNA. (R19158,NM_003600,Hs.250822)	872
(gC) NADH dehydrogenase (ubiquinone) Fe-S protein 4, 18kDa (NADH-coenzyme Q reductase) (NDUFS4), mRNA. (AA055102,NM_002495,Hs.10758)	923
(gC) heat shock transcription factor 2 (HSF2), mRNA. (AA253434,NM_004506,Hs.158195)	975
(gC) phosphoinositide-3-kinase, class 3 (PIK3C3), mRNA. (AA456101,NM_002647,Hs.32971)	993
(gC) acyl-Coenzyme A oxidase 1, palmitoyl_(H65660,_,Hs.379991)	995
(gC) protein phosphatase 2, regulatory subunit B (B56), epsilon isoform (PPP2R5E), mRNA. (R53787,NM_006246,Hs.173328)	1004
(gC) ubiquitin D (UBD), mRNA. (N33920,NM_006398,Hs.44532)	1005
(gC) retinoid X receptor, beta (RXRB), mRNA. (H42247,NM_021976,Hs.79372)	1020
(gC) mitogen-activated protein kinase-activated protein kinase 2_(AA455056,_,Hs.75074)	1022
(gC) L-3-hydroxyacyl-Coenzyme A dehydrogenase, short chain (HADHSC), mRNA. (T65407,NM_005327,Hs.8110)	1024
(gM) ketohexokinase (fructokinase) (KHK), transcript variant b, mRNA. (T61256,NM_006488,Hs.81454)	1059
(gM) protein phosphatase 1, regulatory (inhibitor) subunit 11 (PPP1R11), mRNA. (AA485347,NM_021959,Hs.82887)	1063
(gM) mitogen-activated protein kinase 6 (MAPK6), mRNA. (H17504,NM_002748,Hs.271980)	1065
(gM) mitogen-activated protein kinase 1 (MAPK1), transcript variant 2, mRNA. (W45690,NM_138957,Hs.324473)	1071
(gF) glycogen synthase 2 (liver)_(N52282,_,Hs.82614)	1082
(gM) glycogen synthase 1 (muscle) (GYS1), mRNA. (H08732,NM_002103,Hs.772)	1083
(gN) glutathione S-transferase pi (GSTP1), mRNA. (R33642,NM_000852,Hs.226795)	1085
(gK) glutathione synthetase (GSS), mRNA. (AA463458,NM_000178,Hs.82327)	1086
(gM) glutathione S-transferase theta 2 (GSTT2), mRNA. (AA490208,NM_000854,Hs.1581)	1087
(gC) glutathione S-transferase M1 (GSTM1), transcript variant 2, mRNA. (AA290738,NM_146421,Hs.301961)	1088
(gC) glutathione S-transferase M3 (brain) (GSTM3), mRNA. (R63065,NM_000849,Hs.2006)	1089
(gN) glutamate-cysteine ligase, modifier subunit (GCLM), mRNA. (W96179,NM_002061,Hs.89709)	1090
(gC) glucose-6-phosphatase, catalytic (glycogen storage disease type I, von Gierke disease) (G6PC), mRNA. (T98887,NM_000151,_)	1095
(gM) glucose phosphate isomerase (GPI), mRNA. (AA401111,NM_000175,Hs.406458)	1096
(gK) gamma-aminobutyric acid (GABA) A receptor, alpha 2_(R39763,_,Hs.91343)	1102
(gC) gamma-aminobutyric acid (GABA) A receptor, beta 1 (GABRB1), mRNA. (R45230,NM_000812,Hs.89768)	1103
(gC) N-myristoyltransferase 1 (NMT1), mRNA. (AA436406,NM_021079,Hs.111039)	1106
(gC) mitogen-activated protein kinase 4 (MAPK4), mRNA. (AA400982,NM_002747,Hs.269222)	1159
(gC) mitogen-activated protein kinase 3_(AA454819,_,Hs.861)	1160
(gC) aldo-keto reductase family 1, member C1 (dihydrodiol dehydrogenase 1; 20-alpha (3-alpha)-hydroxysteroid dehydrogenase) (AKR1C1), mRNA. (R93124,NM_001353,Hs.306098)	1173
(gC) mitogen-activated protein kinase kinase 1 (MAP2K1), mRNA. (R44740,NM_002755,Hs.3446)	1182
(gC) cytochrome P450, subfamily IIC (mephenytoin 4-hydroxylase), polypeptide 9 (CYP2C9), mRNA. (R89492,NM_000771,Hs.167529)	1195
(gC) cytochrome P450, subfamily IIC (mephenytoin 4-hydroxylase), polypeptide 8 (CYP2C8), transcript variant Hp1-1, mRNA. (N53136,NM_000770,Hs.174220)	1196
(gK) cytochrome P450, subfamily IIA (phenobarbital-inducible), polypeptide 7 (CYP2A7), transcript variant 2, mRNA. (T72259,NM_030589,Hs.334345)	1197
(gC) cytochrome P450, subfamily IIIA, polypeptide 7 (CYP3A7), mRNA. (R91078,NM_000765,Hs.172323)	1198
(gC) cysteinyl-tRNA synthetase (CARS), transcript variant 2, mRNA. (AA464147,NM_001751,Hs.159604)	1199
(gC) cysteine dioxygenase, type I (CDO1), mRNA. (AA497033,NM_001801,Hs.3229)	1200
(gC) cystathionase (cystathionine gamma-lyase) (CTH), transcript variant 1, mRNA. (R07167,NM_001902,Hs.19904)	1201
(gC) cytochrome P450, subfamily IIE (ethanol-inducible), polypeptide 1 (CYP2E1), mRNA. (H50500,NM_000773,Hs.75183)	1247
(gK) tumor necrosis factor receptor superfamily, member 5 (TNFRSF5), transcript variant 2, mRNA. (H98636,NM_152854,Hs.25648)	1261
(gC) chemokine (C-C motif) receptor 2 (CCR2), transcript variant A, mRNA. (H58254,NM_000647,Hs.395)	1274
(gK) tumor necrosis factor, alpha-induced protein 2 (TNFAIP2), mRNA. (AA457114,NM_006291,Hs.101382)	1286
(gM) arginase, liver (ARG1), mRNA. (AA447741,NM_000045,Hs.332405)	1293
(gC) arachidonate 5-lipoxygenase (ALOX5), mRNA. (H51574,NM_000698,Hs.89499)	1294
(gM) apolipoprotein E (APOE), mRNA. (AA478589,NM_000041,Hs.169401)	1295
(gM) apolipoprotein D (APOD), mRNA. (H15842,NM_001647,Hs.75736)	1296
(gC) apolipoprotein C-III (APOC3), mRNA. (N53169,NM_000040,Hs.73849)	1297
(gC) apolipoprotein C-II (APOC2), mRNA. (AA454580,NM_000483,Hs.75615)	1298
(gC) apolipoprotein B (including Ag(x) antigen) (APOB), mRNA. (H93332,NM_000384,Hs.585)	1299
(gC) acyl-Coenzyme A dehydrogenase, short/branched chain (ACADSB), nuclear gene encoding mitochondrial protein, mRNA. (H95792,NM_001609,Hs.81934)	1329
(gN) acyl-Coenzyme A dehydrogenase, very long chain (ACADVL), nuclear gene encoding mitochondrial protein, mRNA. (AA464163,NM_000018,Hs.82208)	1330
(gC) acyl-Coenzyme A dehydrogenase, long chain (ACADL), mRNA. (R66006,NM_001608,Hs.1209)	1331
(gC) acyl-Coenzyme A dehydrogenase, C-4 to C-12 straight chain (ACADM), nuclear gene encoding mitochondrial protein, mRNA. (N70794,NM_000016,Hs.79158)	1332
(gC) ATPase, Na+/K+ transporting, beta 2 polypeptide (ATP1B2), mRNA. (H14808,NM_001678,Hs.78854)	1340
(gC) ATPase, H+ transporting, lysosomal 42kDa, V1 subunit C, isoform 1 (ATP6V1C1), mRNA. (H05768,NM_001695,Hs.86905)	1341
(gN) ATPase, Cu++ transporting, alpha polypeptide (Menkes syndrome) (ATP7A), mRNA. (AA236141,NM_000052,Hs.606)	1342
(gC) ATPase, Ca++ transporting, cardiac muscle, slow twitch 2 (ATP2A2), mRNA. (H85355,NM_170665,Hs.1526)	1343
(gC) ATP synthase, H+ transporting, mitochondrial F0 complex, subunit b, isoform 1 (ATP5F1), mRNA. (AA453765,NM_001688,Hs.81634)	1344
(gC) ubiquitin-conjugating enzyme E2I (UBC9 homolog, yeast) (UBE2I), mRNA. (AA487197,NM_003345,Hs.84285)	1367
(gC) ubiquitin-conjugating enzyme E2H (UBC8 homolog, yeast) (UBE2H), mRNA. (AA520978,NM_003344,Hs.372758)	1368
(gC) ubiquitin-conjugating enzyme E2B (RAD6 homolog) (UBE2B), mRNA. (AA598492,NM_003337,Hs.811)	1369
(gC) ubiquitin-conjugating enzyme E2A (RAD6 homolog) (UBE2A), mRNA. (AA600173,NM_003336,Hs.80612)	1370
(gC) ubiquitin-activating enzyme E1 (A1S9T and BN75 temperature sensitivity complementing) (UBE1), transcript variant 2, mRNA. (AA598670,NM_153280,Hs.2055)	1371
(gC) ubiquitin-like 4_(AA485397,_,Hs.76480)	1372
(gC) ubiquinol-cytochrome c reductase, Rieske iron-sulfur polypeptide 1 (UQCRFS1), nuclear gene encoding mitochondrial protein, mRNA. (AA448184,NM_006003,Hs.3712)	1373
(gC) tyrosine kinase with immunoglobulin and epidermal growth factor homology domains (TIE), mRNA. (AA432062,NM_005424,Hs.78824)	1393
(gC) stress-induced-phosphoprotein 1 (Hsp70/Hsp90-organizing protein) (STIP1), mRNA. (AA487427,NM_006819,Hs.355930)	1400
(gC) superoxide dismutase 1, soluble (amyotrophic lateral sclerosis 1 (adult)) (SOD1), mRNA. (AA599127,NM_000454,Hs.75428)	1413
(gC) succinate dehydrogenase complex, subunit B, iron sulfur (Ip) (SDHB), nuclear gene encoding mitochondrial protein, mRNA. (AA463510,NM_003000,Hs.64)	1414
(gC) succinate dehydrogenase complex, subunit A, flavoprotein (Fp) (SDHA), nuclear gene encoding mitochondrial protein, mRNA. (T70043,NM_004168,Hs.469)	1415
(gC) chemokine (C-X-C motif) ligand 12 (stromal cell-derived factor 1) (CXCL12), mRNA. (AA447115,NM_000609,Hs.237356)	1416
(gM) signal transducer and activator of transcription 1, 91kDa (STAT1), transcript variant alpha, mRNA. (AA488075,NM_007315,Hs.21486)	1436
(gC) protein phosphatase 3 (formerly 2B), catalytic subunit, beta isoform (calcineurin A beta)_(AA453998,_,Hs.151531)	1440
(gC) S-adenosylhomocysteine hydrolase (AHCY), mRNA. (AA485626,NM_000687,Hs.172673)	1441
(gC) methionine adenosyltransferase II, alpha (MAT2A), mRNA. (T59245,NM_005911,Hs.77502)	1442
(gI) mitogen-activated protein kinase 1 (MAPK1), transcript variant 2, mRNA. (W45690,NM_138957,Hs.324473)	1446
(gM) oxidase (cytochrome c) assembly 1-like (OXA1L), mRNA. (AA598582,NM_005015,Hs.151134)	1451
(gM) NAD(P)H dehydrogenase, quinone 2 (NQO2), mRNA. (AA490938,NM_000904,Hs.73956)	1475
(gC) pyruvate dehydrogenase (lipoamide) beta (PDHB), mRNA. (AA521401,NM_000925,Hs.979)	1476
(gC) pyruvate dehydrogenase (lipoamide) alpha 1 (PDHA1), mRNA. (T65758,NM_000284,Hs.1023)	1477
(gC) protein tyrosine phosphatase, receptor-type, Z polypeptide 1 (PTPRZ1), mRNA. (AA476461,NM_002851,Hs.78867)	1484
(gC) protein tyrosine phosphatase, receptor type, F (PTPRF), transcript variant 2, mRNA. (AA598513,NM_130440,Hs.75216)	1485
(gC) protein tyrosine phosphatase, non-receptor type 12 (PTPN12), mRNA. (AA446259,NM_002835,Hs.62)	1487
(gK) protein phosphatase 4 (formerly X), catalytic subunit (PPP4C), mRNA. (AA405562,NM_002720,Hs.2903)	1489
(gC) protein phosphatase 2 (formerly 2A), regulatory subunit B (PR 52), alpha isoform_(AA598795,_,Hs.179574)	1490
(gC) protein phosphatase 2 (formerly 2A), catalytic subunit, alpha isoform (PPP2CA), mRNA. (AA599092,NM_002715,Hs.91773)	1491
(gM) protein phosphatase 1, catalytic subunit, alpha isoform (PPP1CA), mRNA. (AA443982,NM_002708,Hs.183994)	1492
(gC) protein kinase, cAMP-dependent, regulatory, type II, beta (PRKAR2B), mRNA. (AA180007,NM_002736,Hs.77439)	1493
(gN) protein kinase (cAMP-dependent, catalytic) inhibitor alpha (PKIA), mRNA. (AA281667,NM_006823,Hs.75209)	1494
(gM) protein kinase C substrate 80K-H (PRKCSH), mRNA. (AA496810,NM_002743,Hs.1432)	1495
(gN) programmed cell death 2_(AA521466,_,Hs.367900)	1506
(gM) phospholipase A2, group IIA (platelets, synovial fluid) (PLA2G2A), nuclear gene encoding mitochondrial protein, mRNA. (T61271,NM_000300,Hs.76422)	1518
(gM) phosphogluconate dehydrogenase_(AA598759,_,Hs.75888)	1520
(gC) phosphoglucomutase 1 (PGM1), mRNA. (AA488373,NM_002633,Hs.1869)	1521
(gM) phosphofructokinase, platelet (PFKP), mRNA. (AA608558,NM_002627,Hs.99910)	1522
(gC) phosphodiesterase 6G, cGMP-specific, rod, gamma (PDE6G), mRNA. (AA074148,NM_002602,Hs.1857)	1523
(gC) phosphodiesterase 4B, cAMP-specific (phosphodiesterase E4 dunce homolog, Drosophila)_(AA453293,_,Hs.188)	1524
(gC) chemokine (C-X-C motif) receptor 4 (CXCR4), mRNA. (T62636,NM_003467,Hs.89414)	1537
(gF) putative chemokine receptor; GTP-binding protein (HM74), mRNA. (R02740,NM_006018,Hs.137555)	1538
(gC) chemokine (C-C motif) ligand 7 (CCL7), mRNA. (AA040170,NM_006273,Hs.251526)	1592
(gC) low density lipoprotein-related protein-associated protein 1 (alpha-2-macroglobulin receptor-associated protein 1) (LRPAP1), mRNA. (AA486209,NM_002337,Hs.75140)	1599
(gM) fatty-acid-Coenzyme A ligase, long-chain 2 (FACL2), mRNA. (T73556,NM_021122,Hs.154890)	1600
(gC) mitogen-activated protein kinase kinase 4 (MAP2K4), mRNA. (AA293365,NM_003010,Hs.75217)	1623
(gC) TNF receptor-associated factor 2 (TRAF2), transcript variant 2, mRNA. (T55353,NM_145718,Hs.373508)	1650
(gK) signal transducer and activator of transcription 5B (STAT5B), mRNA. (AA280647,NM_012448,Hs.244613)	1662
(gC) suppressor of cytokine signaling 1 (SSI-1), mRNA. (AA280137,NM_003745,Hs.50640)	1673
(gN) serine palmitoyltransferase, long chain base subunit 2 (SPTLC2), mRNA. (AA158255,NM_004863,Hs.59403)	1687
(gC) phosphodiesterase 4D, cAMP-specific (phosphodiesterase E3 dunce homolog, Drosophila)_(AA481397,_,Hs.172081)	1690
(gN) protein phosphatase 1, regulatory (inhibitor) subunit 1A (PPP1R1A), mRNA. (AA460827,NM_006741,Hs.76780)	1709
(gC) protein kinase C binding protein 1_(AA480906,_,Hs.75871)	1710
(gC) mitogen-activated protein kinase kinase kinase 12 (MAP3K12), mRNA. (AA053674,NM_006301,Hs.211601)	1711
(gC) mitogen-activated protein kinase kinase kinase 5 (MAP3K5), mRNA. (AA150828,NM_005923,Hs.151988)	1740
(gC) creatine kinase, mitochondrial 1 (ubiquitous)_(AA019332,_,Hs.153998)	1741
(gC) heat shock 105kD (HSP105B), mRNA. (AA485151,NM_006644,Hs.36927)	1824
(gC) TNFAIP3 interacting protein 1 (TNIP1), mRNA. (T64483,NM_006058,Hs.109281)	1843
(gC) anti-oxidant protein 2 (non-selenium glutathione peroxidase, acidic calcium-independent phospholipase A2) (AOP2), mRNA. (AA598874,NM_004905,Hs.120)	1845
(gC) 24-dehydrocholesterol reductase (DHCR24), mRNA. (AA482228,NM_014762,Hs.75616)	1877
(gC) monoglyceride lipase (MGLL), mRNA. (T60135,NM_007283,_)	1887
(gC) 1-acylglycerol-3-phosphate O-acyltransferase 1 (lysophosphatidic acid acyltransferase, alpha) (AGPAT1), mRNA. (AA458922,NM_032741,Hs.240534)	1888
(gC) mitogen-activated protein kinase kinase kinase kinase 1 (MAP4K1), mRNA. (T50313,NM_007181,Hs.86575)	1905
(gC) heat shock 70kDa protein 2_(AA455102,_,Hs.75452)	1906
(gC) calcium/calmodulin-dependent protein kinase I (CAMK1), mRNA. (H29322,NM_003656,Hs.184402)	1907
(gC) glutathione-S-transferase like; glutathione transferase omega (GSTTLp28), mRNA. (AA441895,NM_004832,Hs.11465)	1914
(gC) diacylglycerol kinase, zeta 104kDa (DGKZ), mRNA. (AA262205,NM_003646,Hs.277445)	1929
(gN) cyclin-dependent kinase 4 (CDK4), transcript variant 2, mRNA. (AA486208,NM_052984,Hs.95577)	1932
(gC) N-myristoyltransferase 1 (NMT1), mRNA. (AA476587,NM_021079,Hs.111039)	1944
(gC) phosphatidic acid phosphatase type 2B (PPAP2B), mRNA. (T71976,NM_003713,Hs.173717)	1948
(gC) protein tyrosine kinase 2 beta_(R85257,_,Hs.20313)	1961
(gC) phosphoinositide-3-kinase, regulatory subunit, polypeptide 1 (p85 alpha)_(R54050,_,Hs.6241)	2004
(gC) NADH dehydrogenase (ubiquinone) 1 alpha subcomplex, 5, 13kDa_(AA608515,_,Hs.83916)	2007
(gC) caspase 7, apoptosis-related cysteine protease (CASP7), transcript variant delta, mRNA. (T50675,NM_033338,Hs.9216)	2009
(gC) hypoxia-inducible factor 1, alpha subunit (basic helix-loop-helix transcription factor) (HIF1A), mRNA. (AA598526,NM_001530,Hs.197540)	2010
(gC) MAP-kinase activating death domain (MADD), transcript variant 4, mRNA. (AA281945,NM_003682,Hs.82548)	2048
(gC) mitogen-activated protein kinase 14 (MAPK14), transcript variant 4, mRNA. (AA404327,NM_139014,Hs.79107)	2053
(gN) TNF receptor-associated factor 3 (TRAF3), transcript variant 2, mRNA. (AA504259,NM_145726,Hs.297660)	2056
(gC) BCL2-related protein A1 (BCL2A1), mRNA. (AA459263,NM_004049,Hs.227817)	2058
(gN) cytochrome c oxidase subunit Va (COX5A), nuclear gene encoding mitochondrial protein, mRNA. (AA491224,NM_004255,Hs.323834)	2090
(gC) phosphatidylinositol 4-kinase, catalytic, beta polypeptide (PIK4CB), mRNA. (AA447595,NM_002651,Hs.351377)	2091
(gC) heme oxygenase (decycling) 1 (HMOX1), mRNA. (T71606,NM_002133,Hs.202833)	2143
(gC) protein phosphatase 1, regulatory subunit 7 (PPP1R7), mRNA. (AA459351,NM_002712,Hs.36587)	2154
(gK) protein phosphatase 6, catalytic subunit (PPP6C), mRNA. (AA521083,NM_002721,Hs.80324)	2171
(gC) phosphorylase kinase, beta (PHKB), mRNA. (AA476263,NM_000293,Hs.78060)	2175
(gM) phosphoenolpyruvate carboxykinase 2 (mitochondrial) (PCK2), mRNA. (AA186901,NM_004563,Hs.75812)	2176
(gC) serine/threonine kinase 38_(AA521346,_,Hs.8724)	2200
(gC) isocitrate dehydrogenase 3 (NAD+) gamma (IDH3G), mRNA. (AA459380,NM_004135,Hs.75253)	2201
(gN) inositol polyphosphate-5-phosphatase, 40kDa (INPP5A), mRNA. (T58773,NM_005539,Hs.124029)	2206
(gC) hydroxysteroid (17-beta) dehydrogenase 4 (HSD17B4), mRNA. (AA487914,NM_000414,Hs.75441)	2212
(gN) TNF receptor-associated factor 4 (TRAF4), transcript variant 2, mRNA. (AA598826,NM_145751,Hs.8375)	2225
(gC) glutathione peroxidase 2 (gastrointestinal) (GPX2), mRNA. (AA135152,NM_002083,Hs.2704)	2243
(gC) glutathione S-transferase M4 (GSTM4), transcript variant 3, mRNA. (AA486570,NM_147149,Hs.348387)	2244
(gC) glutathione S-transferase A2 (GSTA2), mRNA. (T73468,NM_000846,Hs.378199)	2245
(gC) farnesyl diphosphate synthase (farnesyl pyrophosphate synthetase, dimethylallyltranstransferase, geranyltranstransferase) (FDPS), mRNA. (T65790,NM_002004,Hs.335918)	2276
(gC) diacylglycerol kinase, alpha 80kDa_(AA456830,_,Hs.172690)	2303
(gC) diacylglycerol kinase, delta 130kDa (DGKD), transcript variant 2, mRNA. (AA280692,NM_152879,Hs.115907)	2304
(gC) mitogen-activated protein kinase kinase 3_(H08749,_,Hs.180533)	2309
(gC) 3-hydroxybutyrate dehydrogenase (heart, mitochondrial) (BDH), nuclear gene encoding mitochondrial protein, mRNA. (T67057,NM_004051,Hs.76893)	2322
(gC) cytochrome c-1 (CYC1), mRNA. (AA447774,NM_001916,Hs.289271)	2326
(gC) cytochrome c (HCS), mRNA. (R52654,NM_018947,Hs.169248)	2327
(gC) cytochrome P450, subfamily IIB (phenobarbital-inducible), polypeptide 6_(T68287,_,Hs.1360)	2328
(gC) cytochrome P450, 51 (lanosterol 14-alpha-demethylase) (CYP51), mRNA. (AA477781,NM_000786,Hs.226213)	2329
(gC) cytochrome P450, subfamily I (dioxin-inducible), polypeptide 1 (glaucoma 3, primary infantile) (CYP1B1), mRNA. (AA448157,NM_000104,Hs.154654)	2330
(gC) creatine kinase, mitochondrial 2 (sarcomeric) (CKMT2), nuclear gene encoding mitochondrial protein, mRNA. (AA461048,NM_001825,Hs.80691)	2337
(gN) carboxypeptidase E (CPE), mRNA. (AA461513,NM_001873,Hs.75360)	2369
(gF) carbamoyl-phosphate synthetase 1, mitochondrial (CPS1), nuclear gene encoding mitochondrial protein, mRNA. (T61078,NM_001875,Hs.50966)	2371
(gC) cytochrome c oxidase subunit VIc (COX6C), nuclear gene encoding mitochondrial protein, mRNA. (AA456931,NM_004374,Hs.351875)	2378
(gC) cytochrome c oxidase subunit VIa polypeptide 1 (COX6A1), nuclear gene encoding mitochondrial protein, mRNA. (AA482243,NM_004373,Hs.180714)	2379
(gC) hydroxysteroid (11-beta) dehydrogenase 1_(AA150918,_,Hs.275215)	2382
(gN) Jun dimerization protein 2 (jdp2), mRNA. (AA443659,NM_130469,Hs.154095)	2401
(gC) protein phosphatase 2 (formerly 2A), catalytic subunit, alpha isoform (PPP2CA), mRNA. (AA599092,NM_002715,Hs.91773)	2420
(gI) propionyl Coenzyme A carboxylase, alpha polypeptide (PCCA), nuclear gene encoding mitochondrial protein, mRNA. (AA608575,NM_000282,Hs.80741)	2421
(gC) hydroxysteroid (17-beta) dehydrogenase 3 (HSD17B3), mRNA. (AA437291,NM_000197,Hs.477)	2434
(gC) serine hydroxymethyltransferase 2 (mitochondrial) (SHMT2), mRNA. (AA620477,NM_005412,Hs.75069)	2443
(gC) mitogen-activated protein kinase 8 interacting protein 2_(R22306,_,Hs.356523)	2461
(gC) phosphatidic acid phosphatase type 2B (PPAP2B), mRNA. (T71976,NM_003713,Hs.173717)	2463
(gC) tumor necrosis factor (ligand) superfamily, member 10 (TNFSF10), mRNA. (H54629,NM_003810,Hs.83429)	2470
(gC) calcium/calmodulin-dependent protein kinase I (CAMK1), mRNA. (H29322,NM_003656,Hs.184402)	2484
(gC) tumor necrosis factor receptor superfamily, member 10b (TNFRSF10B), transcript variant 2, mRNA. (AA453410,NM_147187,Hs.51233)	2485
(gC) LPS-induced TNF-alpha factor (PIG7), mRNA. (AA625666,NM_004862,Hs.76507)	2487
(gM) quinone oxidoreductase homolog (PIG3), transcript variant 1, mRNA. (AA668595,NM_004881,Hs.50649)	2488
(gI) hexokinase 1 (HK1), transcript variant 5, nuclear gene encoding mitochondrial protein, mRNA. (AA485272,NM_033500,Hs.118625)	2493
(gF) glucokinase (hexokinase 4) regulatory protein (GCKR), mRNA. (T67006,NM_001486,Hs.89771)	2506
(gC) flavin containing monooxygenase 3 (FMO3), mRNA. (H71848,NM_006894,Hs.80876)	2509
(gC) apoptotic chromatin condensation inducer in the nucleus (ACINUS), mRNA. (H75862,NM_014977,Hs.227133)	2572
(gN) diacylglycerol O-acyltransferase homolog 2 (mouse) (DGAT2), mRNA. (H25560,NM_032564,Hs.334305)	2591
(gC) PI-3-kinase-related kinase SMG-1 (SMG1), transcript variant 1, mRNA. (W35283,NM_015092,Hs.380127)	2602
(gC) fatty-acid-Coenzyme A ligase, long-chain 3 (FACL3), mRNA. (N98509,NM_004457,Hs.268012)	2632
(gC) hydroxysteroid (17-beta) dehydrogenase 7_(N58305,_,Hs.187579)	2751
(gC) mitogen-activated protein kinase kinase kinase 7_(H90855,_,Hs.7510)	2766
(gC) phosphatidylserine-specific phospholipase A1alpha (PS-PLA1), mRNA. (H95978,NM_015900,Hs.17752)	2774
(gC) phosphodiesterase 6D, cGMP-specific, rod, delta_(N62658,_,Hs.48291)	2778
(gF) mitogen-activated protein kinase kinase kinase 10 (MAP3K10), mRNA. (T98616,NM_002446,Hs.30223)	2781
(gC) Fas (TNFRSF6) associated factor 1 (FAF1), transcript variant 2, mRNA. (W70062,NM_131917,Hs.25821)	2789
(gC) protein tyrosine phosphatase, receptor type, E_(T67544,_,Hs.31137)	2878
(gM) protein phosphatase 1, regulatory subunit 10 (PPP1R10), mRNA. (T75485,NM_002714,Hs.106019)	2888
(gC) transcription factor AP-2 alpha (activating enhancer binding protein 2 alpha)_(R38044,_,Hs.334334)	2912
(gM) phosphatidylcholine transfer protein (PCTP), mRNA. (AA029757,NM_021213,Hs.285218)	2956
(gC) NADH dehydrogenase (ubiquinone) 1 alpha subcomplex, 7, 14.5kDa (NDUFA7), mRNA. (AA022627,NM_005001,Hs.19561)	2971
(gC) NADH dehydrogenase (ubiquinone) 1 beta subcomplex, 6, 17kDa_(AA032077,_,Hs.109646)	2972
(gC) NADH dehydrogenase (ubiquinone) flavoprotein 3, 10kDa (NDUFV3), mRNA. (W96224,NM_021075,Hs.59745)	2973
(gF) oxidoreductase UCPA_(R97517,_,Hs.124696)	2992
(gM) lipase, hormone-sensitive (LIPE), mRNA. (H50238,NM_005357,Hs.95351)	3008
(gC) BCL2/adenovirus E1B 19kDa interacting protein 3-like_(AA025112,_,Hs.132955)	3011
(gC) BCL2-related protein A1 (BCL2A1), mRNA. (W20487,NM_004049,Hs.195484)	3014
(gC) voltage-dependent anion channel 3 (VDAC3), mRNA. (H38623,NM_005662,Hs.155751)	3020
(gF) glycerol-3-phosphate dehydrogenase 1 (soluble) (GPD1), mRNA. (AA193116,NM_005276,Hs.348601)	3022
(gC) serine (or cysteine) proteinase inhibitor, clade E (nexin, plasminogen activator inhibitor type 1), member 2 (SERPINE2), mRNA. (N57754,NM_006216,Hs.21858)	3023
(gN) gamma-aminobutyric acid (GABA) A receptor, delta (GABRD), mRNA. (W81526,NM_000815,Hs.113882)	3026
(gC) calcium/calmodulin-dependent protein kinase (CaM kinase) II delta_(W02795,_,Hs.111460)	3047
(gC) ATPase, Ca++ transporting, type 2C, member 1 (ATP2C1), mRNA. (N68998,NM_014382,Hs.106778)	3048
(gC) scavenger receptor cysteine-rich type 1 protein M160 precursor, mRNA, complete cds, alternatively spliced_(N69291,_,Hs.49636)	3053
(gC) 3-hydroxyisobutyrate dehydrogenase_(N55113,_,Hs.284170)	3065
(gC) protein phosphatase 4, regulatory subunit 2_(N64474,_,Hs.356686)	3122
(gC) ubiquinol-cytochrome c reductase (6.4kD) subunit (UQCR), mRNA. (R46837,NM_006830,Hs.8372)	3225
(gC) cytosolic acetyl-CoA hydrolase_(R16116,_,Hs.108311)	3227
(gC) protein phosphatase 1, regulatory (inhibitor) subunit 2 (PPP1R2), mRNA. (N52605,NM_006241,Hs.267819)	3263
(gK) acyl-Coenzyme A dehydrogenase, short/branched chain_(H52534,_,Hs.81934)	3452
(gC) glucose transporter 14_(T97782,_,Hs.401274)	3542
(gN) gamma-glutamyltransferase-like 3 (GGTL3), mRNA. (R06840,NM_052830,Hs.343357)	3662
(gF) adenylate cyclase 9_(H64281,_,Hs.20196)	3694
(gC) D-lactate dehydrogenase (LDHD), mRNA. (R09053,NM_153486,Hs.380929)	3750
(gC) inositol 1,4,5-triphosphate receptor, type 2_(R68021,_,Hs.238272)	3753
(gC) C1q and tumor necrosis factor related protein 6 (C1QTNF6), mRNA. (R16812,NM_031910,Hs.22011)	3762
(gC) ATP synthase mitochondrial F1 complex assembly factor 1_(W74436,_,Hs.10964)	3776
(gC) I-kappa-B-interacting Ras-like protein 2_(R63173,_,Hs.22937)	3778
(gC) oxysterol binding protein-like 11 (OSBPL11), mRNA. (R22420,NM_022776,Hs.61260)	3811
(gC) insulin receptor tyrosine kinase substrate (LOC55971), mRNA. (R22950,NM_018842,Hs.23449)	3818
(gC) hydroxysteroid (17-beta) dehydrogenase 1_(R35979,_,Hs.176901)	3933
(gC) chemokine (C-C motif) ligand 28 (CCL28), transcript variant 2, mRNA. (R36539,NM_148672,_)	3941
(gC) TNF receptor-associated factor 3_(H48096,_,Hs.297660)	3951
(gC) TRAF-binding protein domain_(H60572,_,Hs.26320)	3962
(gC) A kinase (PRKA) anchor protein 11 (AKAP11), transcript variant 2, mRNA. (R63925,NM_144490,Hs.232076)	4018
(gC) mitogen-activated protein kinase phosphatase x_(H91044,_,Hs.29106)	4068
(gC) TNF receptor-associated factor 5 (TRAF5), transcript variant 2, mRNA. (AA102634,NM_145759,Hs.29736)	4082
(gC) protein phosphatase 2 (formerly 2A), regulatory subunit A (PR 65), beta isoform (PPP2R1B), mRNA. (H57850,NM_002716,Hs.108705)	4387
(gN) A kinase (PRKA) anchor protein 11 (AKAP11), transcript variant 1, mRNA. (N70003,NM_016248,Hs.232076)	4405
(g) glutamate-cysteine ligase, catalytic subunit_(H93482,_,Hs.151393)	4539
(gC) arginase, liver_(N57655,_,Hs.332405)	4631
(gC) protein kinase C-alpha mRNA, partial 3' UTR_(N70440,_,Hs.279856)	4687
(gC) ESTs, Moderately similar to cytokine receptor-like factor 2; cytokine receptor CRL2 precusor [Hs.] [H.sapiens]_(N72574,_,Hs.50220)	4696
(gC) protein kinase C binding protein 1_(R06466,_,Hs.75871)	4762
(gM) protein kinase, Y-linked (PRKY), mRNA. (N99154,NM_002760,Hs.56336)	4763
(gC) Pyruvate dehydrogenase complex, lipoyl-containing component X; E3-binding protein (PDX1), mRNA. (N62460,NM_003477,Hs.402766)	4764
(gN) A kinase (PRKA) anchor protein 13 (AKAP13), transcript variant 3, mRNA. (AA147202,NM_144767,Hs.301946)	4786
(gC) tumor necrosis factor (ligand) superfamily, member 10_(R68669,_,Hs.83429)	4838
(gF) acetyl-Coenzyme A transporter_(H66943,_,Hs.285176)	4899
(gC) protein-kinase, interferon-inducible double stranded RNA dependent inhibitor, repressor of (P58 repressor) (PRKRIR), mRNA. (R31521,NM_004705,Hs.177574)	5068
(gC) protein kinase, AMP-activated, alpha 1 catalytic subunit_(R33152,_,Hs.9247)	5079
(gC) B-cell CLL/lymphoma 2 (BCL2), nuclear gene encoding mitochondrial protein, transcript variant alpha, mRNA. (H74208,NM_000633,Hs.79241)	5113
(gN) jun D proto-oncogene_(N66278,_,Hs.2780)	5127
(gC) jun B proto-oncogene_(N94468,_,Hs.198951)	5133
(gC) phospholipase C, beta 4 (PLCB4), mRNA. (W49563,NM_000933,Hs.283006)	5136
(gC) BCL2/adenovirus E1B 19kDa interacting protein 3 (BNIP3), nuclear gene encoding mitochondrial protein, mRNA. (AA446839,NM_004052,_)	5156
(gN) serum/glucocorticoid regulated kinase_(R36085,_,Hs.296323)	5171
(gN) protein kinase C, zeta (PRKCZ), mRNA. (R24258,NM_002744,Hs.107101)	5179
(gN) cytochrome P450, subfamily XIX (aromatization of androgens) (CYP19), transcript variant 2, mRNA. (R32428,NM_031226,Hs.79946)	5180
(gC) phospholipase C, beta 2 (PLCB2), mRNA. (AA464970,NM_004573,Hs.355888)	5188
(gC) 5-methyltetrahydrofolate-homocysteine methyltransferase (MTR), mRNA. (AA233650,NM_000254,Hs.82283)	5190
(gC) O-linked N-acetylglucosamine (GlcNAc) transferase (UDP-N-acetylglucosamine:polypeptide-N-acetylglucosaminyl transferase) (OGT), mRNA. (AA425655,NM_003605,Hs.100293)	5191
(gC) acyl-Coenzyme A oxidase 2, branched chain (ACOX2), mRNA. (T71782,NM_003500,Hs.9795)	5192
(gN) UDP-Gal:betaGlcNAc beta 1,4- galactosyltransferase, polypeptide 1 (B4GALT1), mRNA. (W02073,NM_001497,_)	5193
(gC) glycerol-3-phosphate dehydrogenase 2 (mitochondrial)_(AA169176,_,Hs.93201)	5194
(gM) suppressor of cytokine signaling 1_(AA485355,_,Hs.50640)	5229
(gN) STAT induced STAT inhibitor-2 (STATI2), mRNA. (AA137031,NM_003877,Hs.405946)	5230
(gC) protein kinase, AMP-activated, beta 2 non-catalytic subunit (PRKAB2), mRNA. (N78582,NM_005399,Hs.50732)	5250
(gC) protein phosphatase 1, regulatory (inhibitor) subunit 14A (PPP1R14A), mRNA. (AA458487,NM_033256,Hs.348037)	5255
(gF) apolipoprotein A-I binding protein (APOA1BP), mRNA. (AA447974,NM_144772,Hs.374850)	5282
(gI) protein kinase D2 (PKD2), mRNA. (AA428451,NM_016457,Hs.91146)	5336
(gC) glutamate receptor, metabotropic 3 (GRM3), mRNA. (N62328,NM_000840,Hs.3786)	5395
(gC) ornithine aminotransferase-like 1_(AA476223,_,Hs.30619)	5396
(gC) fatty acid amide hydrolase (FAAH), mRNA. (AA431988,NM_001441,Hs.288828)	5399
(gM) tyrosine 3-monooxygenase/tryptophan 5-monooxygenase activation protein, zeta polypeptide (YWHAZ), transcript variant 2, mRNA. (AA609598,NM_145690,Hs.75103)	5423
(gC) ubiquitin-conjugating enzyme UBC3B (UBC3B), mRNA. (W73607,NM_017811,Hs.11184)	5432
(gC) ribosomal protein S6 kinase, 70kDa, polypeptide 2 (RPS6KB2), mRNA. (W47353,NM_003952,_)	5441
(gC) protein phosphatase 2 (formerly 2A), regulatory subunit B (PR 52), gamma isoform_(N40919,_,Hs.279909)	5447
(gC) serine (or cysteine) proteinase inhibitor, clade A (alpha-1 antiproteinase, antitrypsin), member 5 (SERPINA5), mRNA. (W86431,NM_000624,Hs.76353)	5457
(gC) phosphatidylserine decarboxylase (PISD), mRNA. (W69460,NM_014338,Hs.8128)	5458
(gC) peptidylprolyl isomerase A (cyclophilin A) (PPIA), mRNA. (W60647,NM_021130,Hs.27278)	5459
(gC) NADH dehydrogenase (ubiquinone) 1 beta subcomplex, 5, 16kDa (NDUFB5), mRNA. (N93053,NM_002492,Hs.19236)	5466
(gC) NADH dehydrogenase (ubiquinone) 1 beta subcomplex, 7, 18kDa (NDUFB7), mRNA. (AA428058,NM_004146,Hs.661)	5467
(gC) aspartylglucosaminidase (AGA), mRNA. (N51521,NM_000027,Hs.207776)	5468
(gC) lipoic acid synthetase_(W72965,_,Hs.9280)	5478
(gC) insulin induced protein 2 (LOC51141), mRNA. (AA045308,NM_016133,Hs.7089)	5482
(gC) neutral sphingomyelinase (N-SMase) activation associated factor (NSMAF), mRNA. (W93092,NM_003580,Hs.78687)	5488
(gC) GABA(A) receptor-associated protein (GABARAP), mRNA. (AA457725,NM_007278,Hs.7719)	5491
(gC) phosphorylase, glycogen; liver (Hers disease, glycogen storage disease type VI) (PYGL), mRNA. (AA147640,NM_002863,_)	5498
(gC) fatty acid binding protein 7, brain_(N46862,_,Hs.26770)	5504
(gC) fatty acid binding protein 3, muscle and heart (mammary-derived growth inhibitor) (FABP3), mRNA. (AA148548,NM_004102,Hs.49881)	5505
(gC) cytochrome P450, subfamily IVF, polypeptide 12 (CYP4F12), mRNA. (T98002,NM_023944,Hs.180570)	5513
(gC) CREB binding protein (Rubinstein-Taybi syndrome) (CREBBP), mRNA. (W89077,NM_004380,Hs.23598)	5516
(gC) citrate synthase (CS), nuclear gene encoding mitochondrial protein, mRNA. (N67639,NM_004077,Hs.239760)	5519
(gN) CCAAT/enhancer binding protein (C/EBP), delta (CEBPD), mRNA. (AA043494,NM_005195,Hs.76722)	5521
(gC) mitochondrial ATP synthase regulatory component factor B (ATPW), mRNA. (W53000,NM_015684,Hs.56155)	5526
(gC) apolipoprotein B (including Ag(x) antigen) (APOB), mRNA. (H57779,NM_000384,Hs.585)	5528
(gC) solute carrier family 4, anion exchanger, member 3 (SLC4A3), mRNA. (AA609880,NM_005070,Hs.1176)	5529
(gC) solute carrier family 4, anion exchanger, member 2 (erythrocyte membrane protein band 3-like 1) (SLC4A2), mRNA. (W45518,NM_003040,Hs.79410)	5530
(gN) NADH dehydrogenase (ubiquinone) 1, alpha/beta subcomplex, 1, 8kDa (NDUFAB1), mRNA. (AA447569,NM_005003,Hs.5556)	5534
(gM) phospholipase C, delta 4 (PLCD4), mRNA. (AA047570,NM_032726,Hs.334338)	5539
(gC) lipopolysaccharide binding protein_(R16098,_,Hs.154078)	5541
(gC) inhibitor of kappa light polypeptide gene enhancer in B-cells, kinase complex-associated protein_(N27516,_,Hs.31323)	5559
(gN) protein phosphatase 2 (formerly 2A), regulatory subunit A (PR 65), beta isoform (PPP2R1B), mRNA. (H99771,NM_002716,Hs.108705)	5561
(gC) S-adenosylhomocysteine hydrolase-like 1 (AHCYL1), mRNA. (AA454718,NM_006621,Hs.4113)	5562
(gC) voltage-gated sodium channel beta-3 subunit (scn3b gene)_(AA134824,_,Hs.4865)	5571
(gC) ubiquitin-conjugating enzyme E2E 3 (UBC4/5 homolog, yeast) (UBE2E3), mRNA. (AA459868,NM_006357,Hs.4890)	5573
(gF) mitogen-activated protein kinase 8_(T94087,_,Hs.267445)	5594
(gC) GABA(A) receptor-associated protein-like 2_(AA455108,_,Hs.6518)	5607
(gC) acetyl-Coenzyme A carboxylase alpha_(AA464580,_,Hs.7232)	5636
(gC) protein phosphatase 1, regulatory (inhibitor) subunit 12C (PPP1R12C), mRNA. (AA464195,NM_017607,Hs.235975)	5639
(gF) BCL2-associated athanogene 4 (BAG4), mRNA. (N25897,NM_004874,Hs.194726)	5640
(gC) cyclic AMP phosphoprotein, 19 kD (ARPP-19), mRNA. (AA046528,NM_006628,Hs.7351)	5642
(gC) cytokine inducible SH2-containing protein (CISH), transcript variant 2, mRNA. (AA427521,NM_145071,Hs.8257)	5662
(gC) BCL2-like 13 (apoptosis facilitator) (BCL2L13), nuclear gene encoding mitochondrial protein, mRNA. (N51957,NM_015367,Hs.10267)	5670
(gC) protein phosphatase 1, regulatory (inhibitor) subunit 12B (PPP1R12B), transcript variant 2, mRNA. (AA463926,NM_032105,Hs.130760)	5702
(gM) apolipoprotein L, 1 (APOL1), transcript variant 3, mRNA. (AA457728,NM_145344,_)	5706
(gC) fatty acid desaturase 1 (FADS1), mRNA. (AA431773,NM_013402,Hs.132898)	5723
(gF) protein kinase, X-linked, pseudogene 1_(W31675,_,Hs.12250)	5724
(gC) diacylglycerol O-acyltransferase homolog 1 (mouse) (DGAT1), mRNA. (AA453512,NM_012079,Hs.288627)	5807
(gC) phospholipase A2 receptor 1, 180kDa_(W04525,_,Hs.171945)	5811
(gC) acetyl-Coenzyme A synthetase 2 (ADP forming) (ACAS2), transcript variant 2, mRNA. (AA455146,NM_139274,Hs.14779)	5821
(gC) gamma-aminobutyric acid (GABA) B receptor, 1 (GABBR1), transcript variant 4, mRNA. (N70841,NM_021905,Hs.167017)	5822
(gC) scavenger receptor class A, member 3_(R10675,_,Hs.128856)	5957
(gC) serine palmitoyltransferase, long chain base subunit 2_(AA007687,_,Hs.59403)	5994
(gN) BCL2-like 10 (apoptosis facilitator)_(AA005254,_,Hs.283672)	6129
(gN) protein kinase (cAMP-dependent, catalytic) inhibitor beta (PKIB), mRNA. (AA004415,NM_032471,Hs.106106)	6154
(gC) sphingosine-1-phosphate lyase 1_(AA459381,_,Hs.186613)	6239
(gC) mitogen-activated protein kinase kinase kinase 2 (MAP3K2), mRNA. (AA447971,NM_006609,Hs.28827)	6284
(gM) suppressor of cytokine signaling 5 (SOCS5), transcript variant 2, mRNA. (N90775,NM_144949,Hs.169836)	6317
(gF) protein tyrosine phosphatase, receptor type, E_(AA464542,_,Hs.31137)	6341
(gF) very low density lipoprotein receptor_(W94809,_,Hs.73729)	6382
(gC) protein tyrosine phosphatase, non-receptor type 1_(W92859,_,Hs.155894)	6395
(gC) protein phosphatase 3 (formerly 2B), catalytic subunit, alpha isoform (calcineurin A alpha) (PPP3CA), mRNA. (AA121266,NM_000944,Hs.272458)	6414
(gC) phosphoinositide-binding protein PIP3-E_(N48178,_,Hs.185140)	6422
(gC) protein inhibitor of activated STAT, 1_(N24868,_,Hs.75251)	6594
(gC) cytokine receptor-like factor 3 (CRLF3), mRNA. (N46830,NM_015986,Hs.7120)	6713
(gC) gamma-aminobutyric acid (GABA) B receptor, 1_(N80593,_,Hs.167017)	6769
(gC) cysteine conjugate-beta lyase; cytoplasmic (glutamine transaminase K, kyneurenine aminotransferase) (CCBL1), mRNA. (N49589,NM_004059,Hs.46634)	6783
(gC) low density lipoprotein-related protein 1B (deleted in tumors) (LRP1B), mRNA. (N64746,NM_018557,Hs.47005)	6815
(gN) protein tyrosine phosphatase-like (proline instead of catalytic arginine), member a (PTPLA), mRNA. (N67509,NM_014241,Hs.114062)	6914
(gC) tumor necrosis factor (ligand) superfamily, member 13 (TNFSF13), mRNA. (AA443577,NM_003808,Hs.54673)	6989
(gC) protein kinase anchoring protein GKAP42 (GKAP42), mRNA. (AA447985,NM_025211,Hs.36752)	7015
(gC) apoptosis-inducing protein D (APPD), mRNA. (AA443121,NM_024310,Hs.58389)	7099
(gC) ubiquinol-cytochrome c reductase complex (7.2 kD)_(AA025006,_,Hs.284292)	7182
(gC) apoptosis, caspase activation inhibitor (AVEN), mRNA. (AA055221,NM_020371,Hs.63168)	7243
(gF) NADH dehydrogenase (ubiquinone) Fe-S protein 1, 75kDa (NADH-coenzyme Q reductase)_(AA150435,_,Hs.8248)	7308
(gC) tumor necrosis factor, alpha-induced protein 3 (TNFAIP3), mRNA. (AA053239,NM_006290,Hs.211600)	7320
(gN) eukaryotic translation initiation factor 2B, subunit 1 alpha, 26kDa_(N26791,_,Hs.78592)	7364
(gC) hydroxysteroid (17-beta) dehydrogenase 12 (HSD17B12), mRNA. (N66644,NM_016142,Hs.279617)	7390
(gC) glycerol-3-phosphate dehydrogenase 2 (mitochondrial) (GPD2), mRNA. (AA005219,NM_000408,Hs.93201)	7405
(gC) protein phosphatase 1, regulatory (inhibitor) subunit 2 (PPP1R2), mRNA. (AA127673,NM_006241,Hs.267819)	7417
(gN) calcium channel, voltage-dependent, L type, alpha 1C subunit_(AA136049,_,Hs.89925)	7419
(gN) tumor necrosis factor receptor superfamily, member 8 (TNFRSF8), transcript variant 2, mRNA. (AA147594,NM_152942,Hs.1314)	7422
(gC) protein kinase, cAMP-dependent, regulatory, type I, alpha (tissue specific extinguisher 1) (PRKAR1A), mRNA. (N25969,NM_002734,Hs.183037)	7476
(gM) phosphatidylinositol (4,5) bisphosphate 5-phosphatase homolog; phosphatidylinositol polyphosphate 5-phosphatase type IV (PPI5PIV), mRNA. (R36587,NM_019892,Hs.25156)	7490
(gN) carboxypeptidase A4_(AA016234,_,Hs.93764)	7506
(gN) oxidative-stress responsive 1 (OSR1), mRNA. (R98985,NM_005109,Hs.95220)	7549
(gC) protein phosphatase 3 (formerly 2B), regulatory subunit B, 19kDa, beta isoform (calcineurin B, type II) (PPP3R2), mRNA. (AA431190,NM_147180,Hs.183747)	7613
(gF) superoxide dismutase 3, extracellular (SOD3), mRNA. (AA454160,NM_003102,Hs.2420)	7630
(gC) mitochondrial glutamate carrier 1 (GC1), mRNA. (AA459651,NM_024698,Hs.99486)	7638
(gC) calcium channel, voltage-dependent, alpha 2/delta subunit 2 (CACNA2D2), mRNA. (N53512,NM_006030,Hs.127436)	7660
(gC) protein phosphatase 2 (formerly 2A), regulatory subunit B'', alpha (PPP2R3A), mRNA. (T89372,NM_002718,Hs.28219)	7667
(gC) programmed cell death 6 interacting protein_(AA156791,_,Hs.9663)	7690
(gC) cytochrome c oxidase subunit Vb_(R73661,_,Hs.1342)	7701
(gI) phosphatidylinositol-3 phosphate 3-phosphatase adaptor subunit (3-PAP), mRNA. (R86970,NM_019061,Hs.93872)	7711
(gC) mitogen-activated protein kinase 6_(N47552,_,Hs.271980)	7750
(gC) phosphoprotein associated with glycosphingolipid-enriched microdomains (PAG), mRNA. (N50114,NM_018440,Hs.266175)	7752
(gC) chemokine (C-X-C motif) ligand 14 (CXCL14), mRNA. (W72294,NM_004887,Hs.24395)	7798
(gC) lipopolysaccharide specific response-68 protein_(R95913,_,Hs.103189)	7801
(gK) ESTs, Moderately similar to cytokine receptor-like factor 2; cytokine receptor CRL2 precusor [Hs.] [H.sapiens]_(AA485731,_,Hs.390523)	7836
(gC) mitogen-activated protein kinase 1_(AA120887,_,Hs.324473)	7841
(gC) fatty acid binding protein 5 (psoriasis-associated)_(N47717,_,Hs.153179)	7872
(gI) tumor necrosis factor (ligand) superfamily, member 13_(AA041396,_,Hs.54673)	7889
(gC) glutathione S-transferase M5 (GSTM5), mRNA. (AA056232,NM_000851,Hs.75652)	7911
(gC) 3-hydroxyisobutyryl-Coenzyme A hydrolase_(AA459668,_,Hs.236642)	7944
(gC) UDP-glucuronyltransferase-S_(N59138,_,Hs.4273)	7989
(gC) stearoyl-CoA desaturase (delta-9-desaturase) (SCD), mRNA. (AA457700,NM_005063,Hs.119597)	8061
(gC) NADH dehydrogenase (ubiquinone) 1 alpha subcomplex, 10, 42kDa_(H68542,_,Hs.198271)	8065
(gC) apoptotic chromatin condensation inducer in the nucleus_(W88562,_,Hs.227133)	8081
(gC) A kinase (PRKA) anchor protein 2 (AKAP2), transcript variant 1, mRNA. (N51499,NM_007203,Hs.42322)	8157
(gC) voltage-dependent anion channel 1 (VDAC1), mRNA. (AA044059,NM_003374,Hs.149155)	8174
(gM) ubiquitin-activating enzyme E1-like (UBE1L), mRNA. (N23454,NM_003335,Hs.16695)	8180
(gC) ubiquinol-cytochrome c reductase core protein II (UQCRC2), mRNA. (AA663058,NM_003366,Hs.173554)	8182
(gN) ubiquitin carboxyl-terminal esterase L3 (ubiquitin thiolesterase) (UCHL3), mRNA. (N27190,NM_006002,Hs.77917)	8184
(gC) tumor necrosis factor receptor superfamily, member 1B (TNFRSF1B), mRNA. (AA150416,NM_001066,Hs.256278)	8188
(gN) transcription factor AP-2 alpha (activating enhancer binding protein 2 alpha)_(N63770,_,Hs.334334)	8196
(gN) sphingomyelin phosphodiesterase 1, acid lysosomal (acid sphingomyelinase)_(AA416890,_,Hs.77813)	8221
(gC) signal transducer and activator of transcription 4 (STAT4), mRNA. (R91570,NM_003151,Hs.80642)	8233
(gC) mitogen-activated protein kinase 9 (MAPK9), transcript variant 4, mRNA. (AA157286,NM_139070,Hs.246857)	8238
(gC) protein tyrosine phosphatase, non-receptor type 3 (PTPN3), mRNA. (AA682684,NM_002829,Hs.153932)	8269
(gC) protein tyrosine phosphatase, non-receptor type 2 (PTPN2), transcript variant 1, mRNA. (AA428195,NM_002828,Hs.82829)	8270
(gC) protein phosphatase 3 (formerly 2B), catalytic subunit, alpha isoform (calcineurin A alpha) (PPP3CA), mRNA. (AA682631,NM_000944,Hs.272458)	8271
(gC) protein kinase, cAMP-dependent, catalytic, beta (PRKACB), mRNA. (AA018980,NM_002731,Hs.87773)	8272
(gC) protein kinase C, mu (PRKCM), mRNA. (N53380,NM_002742,Hs.2891)	8273
(gC) protein kinase C, theta (PRKCQ), mRNA. (H60824,NM_006257,Hs.211593)	8305
(gC) protein kinase C, delta_(AA496360,_,Hs.155342)	8306
(gC) phosphatidylinositol 4-kinase, catalytic, alpha polypeptide (PIK4CA), transcript variant 2, mRNA. (AA421269,NM_058004,Hs.334874)	8315
(gC) lymphotoxin alpha (TNF superfamily, member 1) (LTA), mRNA. (W72329,NM_000595,Hs.36)	8371
(gC) lipase A, lysosomal acid, cholesterol esterase (Wolman disease) (LIPA), mRNA. (AA630104,NM_000235,Hs.85226)	8374
(gC) isocitrate dehydrogenase 2 (NADP+), mitochondrial (IDH2), nuclear gene encoding mitochondrial protein, mRNA. (AA679907,NM_002168,Hs.5337)	8387
(gC) hydroxysteroid (11-beta) dehydrogenase 2 (HSD11B2), mRNA. (W95082,NM_000196,Hs.1376)	8419
(gC) UDP-glucose pyrophosphorylase 2_(AA044390,_,Hs.77837)	8423
(gM) signal transducer and activator of transcription 6, interleukin-4 induced (STAT6), mRNA. (T72202,NM_003153,Hs.181015)	8433
(gC) protein tyrosine phosphatase, receptor type, U (PTPRU), transcript variant 1, mRNA. (AA644448,NM_133178,Hs.19718)	8453
(gN) protein tyrosine phosphatase, non-receptor type 13 (APO-1/CD95 (Fas)-associated phosphatase) (PTPN13), transcript variant 2, mRNA. (AA679180,NM_006264,Hs.211595)	8465
(gC) mitogen-activated protein kinase kinase kinase 11 (MAP3K11), mRNA. (R80779,NM_002419,Hs.89449)	8467
(gC) phospholipase A2, group VII (platelet-activating factor acetylhydrolase, plasma) (PLA2G7), mRNA. (H65030,NM_005084,Hs.93304)	8470
(gF) peroxisome proliferative activated receptor, delta (PPARD), mRNA. (N33331,NM_006238,Hs.106415)	8472
(gC) palmitoyl-protein thioesterase 1 (ceroid-lipofuscinosis, neuronal 1, infantile) (PPT1), mRNA. (AA063637,NM_000310,Hs.3873)	8474
(gC) 3-hydroxysteroid epimerase (RODH), mRNA. (AA034945,NM_003725,Hs.11958)	8478
(gC) transcription factor 2, hepatic; LF-B3; variant hepatic nuclear factor (TCF2), transcript variant a, mRNA. (AA699573,NM_000458,Hs.169853)	8508
(gC) acetyl-Coenzyme A acyltransferase 2 (mitochondrial 3-oxoacyl-Coenzyme A thiolase) (ACAA2), nuclear gene encoding mitochondrial protein, mRNA. (H07926,NM_006111,Hs.356176)	8518
(gC) low density lipoprotein receptor-related protein 8, apolipoprotein e receptor (LRP8), transcript variant 1, mRNA. (W80637,NM_004631,_)	8521
(gC) acetyl-Coenzyme A transporter (ACATN), mRNA. (AA703187,NM_004733,Hs.285176)	8523
(gC) PI-3-kinase-related kinase SMG-1 (SMG1), transcript variant 1, mRNA. (H98694,NM_015092,Hs.352382)	8604
(gC) PTK2 protein tyrosine kinase 2 (PTK2), mRNA. (AA630298,NM_153831,Hs.740)	8625
(gC) protein tyrosine phosphatase, receptor type, J (PTPRJ), mRNA. (AA045326,NM_002843,Hs.171992)	8639
(gN) caspase 6, apoptosis-related cysteine protease (CASP6), transcript variant beta, mRNA. (W45688,NM_032992,Hs.3280)	8641
(gC) cyclin-dependent kinase inhibitor 1B (p27, Kip1) (CDKN1B), mRNA. (AA630082,NM_004064,Hs.238990)	8643
(gC) 3-hydroxy-3-methylglutaryl-Coenzyme A synthase 2 (mitochondrial) (HMGCS2), mRNA. (AA496149,NM_005518,Hs.59889)	8645
(gC) protein tyrosine phosphatase, non-receptor type substrate 1 (PTPNS1), mRNA. (AA417279,NM_080792,Hs.156114)	8646
(gC) cytosolic acyl coenzyme A thioester hydrolase (HBACH), mRNA. (AA035455,NM_007274,Hs.8679)	8690
(gC) TRAF family member-associated NFKB activator (TANK), transcript variant 1, mRNA. (AA134814,NM_004180,Hs.146847)	8697
(gC) mitogen-activated protein kinase kinase kinase 7 interacting protein 1 (MAP3K7IP1), mRNA. (AA679208,NM_006116,Hs.31472)	8699
(gF) sterol regulatory element binding transcription factor 1 (SREBF1), mRNA. (AA425823,NM_004176,Hs.166)	8701
(gM) mitogen-activated protein kinase kinase kinase kinase 5_(AA182847,_,Hs.246970)	8702
(gC) transcription factor 4 (TCF4), mRNA. (AA669136,NM_003199,Hs.326198)	8704
(gC) mitogen-activated protein kinase kinase 5 (MAP2K5), transcript variant D, mRNA. (W69649,NM_145162,Hs.250870)	8724
(gF) mitogen-activated protein kinase-activated protein kinase 3 (MAPKAPK3), mRNA. (W68281,NM_004635,Hs.227789)	8725
(gF) mitogen-activated protein kinase kinase 6 (MAP2K6), transcript variant 2, mRNA. (H07920,NM_031988,Hs.118825)	8727
(gC) NAD(P) dependent steroid dehydrogenase-like; H105e3 (H105E3), mRNA. (AA436425,NM_015922,Hs.57698)	8737
(gC) protein inhibitor of activated STAT, 1 (PIAS1), mRNA. (R43509,NM_016166,Hs.75251)	8738
(gC) transient receptor potential cation channel, subfamily V, member 6 (TRPV6), mRNA. (W88571,NM_018646,Hs.302740)	8750
(gC) chemokine (C-X3-C motif) ligand 1 (CX3CL1), mRNA. (R66139,NM_002996,Hs.80420)	8755
(gC) BCL2-antagonist of cell death (BAD), transcript variant 1, mRNA. (AA460291,NM_004322,Hs.76366)	8762
(gN) BCL2-antagonist/killer 1 (BAK1), mRNA. (H52673,NM_001188,Hs.93213)	8763
(gC) phospholipase D1, phophatidylcholine-specific (PLD1), mRNA. (AA626014,NM_002662,Hs.82587)	8770
(gC) phosphatidylinositol-4-phosphate 5-kinase, type I, alpha (PIP5K1A), mRNA. (N64014,NM_003557,Hs.149255)	8773
(gC) tyrosine 3-monooxygenase/tryptophan 5-monooxygenase activation protein, epsilon polypeptide (YWHAE), mRNA. (N21624,NM_006761,Hs.79474)	8777
(gC) protein phosphatase, EF hand calcium-binding domain 1 (PPEF1), transcript variant 1, mRNA. (H18855,NM_006240,Hs.211589)	8794
(gM) protein phosphatase 1D magnesium-dependent, delta isoform (PPM1D), mRNA. (N33955,NM_003620,Hs.100980)	8795
(gC) protein phosphatase 2, regulatory subunit B (B56), beta isoform (PPP2R5B), mRNA. (AA129171,NM_006244,Hs.75199)	8796
(gC) phospholipid scramblase 1 (PLSCR1), mRNA. (N25945,NM_021105,Hs.198282)	8802
(gC) glutathione S-transferase A4 (GSTA4), mRNA. (AA152347,NM_001512,Hs.169907)	8828
(gF) fructose-1,6-bisphosphatase 2 (FBP2), mRNA. (AA025150,NM_003837,Hs.61255)	8829
(gF) fatty acid binding protein 7, brain (FABP7), mRNA. (W72051,NM_001446,Hs.26770)	8830
(gC) palmitoyl-protein thioesterase 2 (PPT2), transcript variant 2, mRNA. (AA633751,NM_138717,Hs.81737)	8860
(gC) protein phosphatase 1, regulatory subunit 10 (PPP1R10), mRNA. (AA071526,NM_002714,Hs.106019)	8872
(gF) adenylate cyclase 6 (ADCY6), transcript variant 2, mRNA. (AA148045,NM_020983,Hs.12373)	8938
(gC) gamma-aminobutyric acid (GABA) A receptor, delta (GABRD), mRNA. (H41122,NM_000815,Hs.113882)	8960
(gN) lipase, hormone-sensitive (LIPE), mRNA. (W96325,NM_005357,Hs.95351)	8982
(gC) Human heat shock protein 86 mRNA, 5'end_(H88540,_,Hs.381246)	8988
(gC) heat shock 70kDa protein 8 (HSPA8), transcript variant 1, mRNA. (AA629567,NM_006597,Hs.180414)	8989
(gN) phosphoinositide-3-kinase, regulatory subunit 4, p150_(AA630620,_,Hs.83050)	9029
(gC) phosphatidylinositol-4-phosphate 5-kinase, type I, beta (PIP5K1B), mRNA. (R39069,NM_003558,Hs.78406)	9037
(gC) peptidase (mitochondrial processing) beta_(N29844,_,Hs.184211)	9043
(gC) phosphatidylinositol transfer protein, membrane-associated (PITPNM), mRNA. (N40945,NM_004910,Hs.93837)	9049
(gC) ATP citrate lyase (ACLY), mRNA. (AA136054,NM_001096,Hs.174140)	9052
(gC) acid sphingomyelinase-like phosphodiesterase (ASM3A), mRNA. (AA676836,NM_006714,Hs.42945)	9053
(gC) death-associated protein kinase 1 (DAPK1), mRNA. (AA025275,NM_004938,Hs.153924)	9076
(gC) glycerol kinase 2 (GK2), mRNA. (AA405987,NM_033214,Hs.98008)	9086
(gC) glutathione peroxidase 1 (GPX1), mRNA. (AA485362,NM_000581,Hs.76686)	9087
(gC) glutathione S-transferase theta 1 (GSTT1), mRNA. (H99813,NM_000853,Hs.77490)	9088
(gC) glutathione S-transferase M5 (GSTM5), mRNA. (N56898,NM_000851,Hs.75652)	9089
(gC) glutathione S-transferase A3 (GSTA3), mRNA. (N30096,NM_000847,Hs.102484)	9090
(gC) glutaryl-Coenzyme A dehydrogenase (GCDH), nuclear gene encoding mitochondrial protein, transcript variant 1, mRNA. (R56638,NM_000159,Hs.184141)	9091
(gC) phosphorylase, glycogen; muscle (McArdle syndrome, glycogen storage disease type V) (PYGM), mRNA. (AA496032,NM_005609,Hs.154084)	9105
(gC) fatty acid binding protein 4, adipocyte (FABP4), mRNA. (N92901,NM_001442,Hs.83213)	9118
(gN) fatty acid binding protein 1, liver (FABP1), mRNA. (T53220,NM_001443,Hs.351719)	9119
(gC) Pyruvate dehydrogenase complex, lipoyl-containing component X; E3-binding protein (PDX1), mRNA. (N48320,NM_003477,Hs.351622)	9141
(gC) dihydrolipoamide S-acetyltransferase (E2 component of pyruvate dehydrogenase complex)_(N29901,_,Hs.115285)	9142
(gC) dihydrofolate reductase (DHFR), mRNA. (R00884,NM_000791,Hs.83765)	9143
(gN) mitogen-activated protein kinase kinase 2 (MAP2K2), mRNA. (AA425826,NM_030662,Hs.72241)	9148
(gC) calcium channel, voltage-dependent, beta 1 subunit (CACNB1), mRNA. (W72250,NM_000723,Hs.635)	9154
(gC) cytochrome P450, subfamily XXVIIA (steroid 27-hydroxylase, cerebrotendinous xanthomatosis), polypeptide 1 (CYP27A1), nuclear gene encoding mitochondrial protein, mRNA. (N66957,NM_000784,Hs.82568)	9157
(gM) cytochrome P450, subfamily IIJ (arachidonic acid epoxygenase) polypeptide 2 (CYP2J2), mRNA. (H09076,NM_000775,Hs.152096)	9160
(gC) chemokine (C-C motif) receptor 1 (CCR1), mRNA. (AA036881,NM_001295,Hs.301921)	9187
(gM) carboxypeptidase A3 (mast cell) (CPA3), mRNA. (T64223,NM_001870,Hs.646)	9203
(gC) carboxypeptidase N, polypeptide 1, 50kD (CPN1), mRNA. (AA679422,NM_001308,Hs.2246)	9252
(gC) arachidonate 12-lipoxygenase (ALOX12), mRNA. (T97276,NM_000697,Hs.404840)	9254
(gC) tumor necrosis factor receptor superfamily, member 6 (TNFRSF6), transcript variant 7, mRNA. (AA293571,NM_152877,Hs.82359)	9256
(gC) apolipoprotein H (beta-2-glycoprotein I) (APOH), mRNA. (H68848,NM_000042,Hs.1252)	9257
(gC) sphingosine kinase 2 (SPHK2), mRNA. (AA630354,NM_020126,Hs.301305)	9271
(gN) acyl-Coenzyme A dehydrogenase, C-2 to C-3 short chain (ACADS), nuclear gene encoding mitochondrial protein, mRNA. (AA676663,NM_000017,Hs.348900)	9282
(gC) uncoupling protein 2 (mitochondrial, proton carrier) (UCP2), nuclear gene encoding mitochondrial protein, mRNA. (H61243,NM_003355,Hs.80658)	9315
(gM) protein phosphatase 1, regulatory (inhibitor) subunit 12A (PPP1R12A), mRNA. (AA487028,NM_002480,Hs.16533)	9329
(gN) ATP citrate lyase (ACLY), mRNA. (H08548,NM_001096,Hs.174140)	9404
(gC) NADH dehydrogenase (ubiquinone) 1 alpha subcomplex, 3, 9kDa (NDUFA3), mRNA. (AA405901,NM_004542,Hs.198269)	9431
(gC) cytochrome b5 reductase b5R.2 (CYB5R2), mRNA. (AA425316,NM_016229,Hs.22142)	9432
(gC) fatty-acid-Coenzyme A ligase, long-chain 6 (FACL6), mRNA. (AA426087,NM_015256,Hs.14945)	9434
(gC) methionine adenosyltransferase II, beta (MAT2B), mRNA. (AA425224,NM_013283,Hs.54642)	9446
(gC) citrate synthase (CS), nuclear gene encoding mitochondrial protein, mRNA. (AA416759,NM_004077,Hs.239760)	9450
(gC) BCL2-associated athanogene 4_(H22928,_,Hs.194726)	9575
(gN) A kinase (PRKA) anchor protein 11_(T61647,_,Hs.232076)	9578
(gN) pyruvate dehydrogenase kinase, isoenzyme 4_(T61792,_,Hs.8364)	9595
(gC) G protein-coupled receptor 116_(T63971,_,Hs.362806)	9640
(gC) BCL2-like 13 (apoptosis facilitator) (BCL2L13), nuclear gene encoding mitochondrial protein, mRNA. (T57777,NM_015367,Hs.10267)	9666
(gN) ATP synthase mitochondrial F1 complex assembly factor 1_(T71965,_,Hs.10964)	9698
(gC) protein tyrosine phosphatase type IVA, member 2 (PTP4A2), transcript variant 1, mRNA. (T55728,NM_003479,Hs.82911)	9702
(gN) acyl-Coenzyme A dehydrogenase, short/branched chain_(T69270,_,Hs.81934)	9718
(gC) fatty-acid-Coenzyme A ligase, long-chain 6_(R52682,_,Hs.14945)	9752
(gC) protein phosphatase 1, regulatory (inhibitor) subunit 14C (PPP1R14C), mRNA. (R43270,NM_030949,Hs.192822)	9785
(gC) pyruvate dehydrogenase phosphatase (PDP), mRNA. (H11036,NM_018444,Hs.22265)	9940
(gC) fatty-acid-Coenzyme A ligase, long-chain 3 (FACL3), mRNA. (H29215,NM_004457,Hs.268012)	10037
(gC) diacylglycerol kinase, iota_(R54195,_,Hs.242947)	10058
(gC) cell cycle related kinase (CCRK), mRNA. (H17616,NM_012119,Hs.26322)	10066
(gN) arrestin, beta 1_(H20859,_,Hs.112278)	10167
(gC) phosphodiesterase 4D interacting protein (myomegalin)_(AA443157,_,Hs.265848)	10180
(gF) carboxypeptidase M_(T49655,_,Hs.334873)	10190
(gC) flavohemoprotein b5+b5R (b5&b5R), mRNA. (AA400321,NM_016230,Hs.5741)	10212
(gC) voltage-dependent anion channel 3 (VDAC3), mRNA. (AA460728,NM_005662,Hs.7381)	10248
(gC) mitogen-activated protein kinase kinase kinase 7 (MAP3K7), transcript variant D, mRNA. (AA460969,NM_145333,Hs.7510)	10252
(gC) arachidonate 5-lipoxygenase-activating protein (ALOX5AP), mRNA. (T49652,NM_001629,Hs.100194)	10264
(gN) steroid-5-alpha-reductase, alpha polypeptide 1 (3-oxo-5 alpha-steroid delta 4-dehydrogenase alpha 1) (SRD5A1), mRNA. (H16833,NM_001047,Hs.552)	10280
(gF) heat shock 70kDa protein 1-like_(H17513,_,Hs.80288)	10281
(gC) apoptosis related protein APR-3 (APR-3), transcript variant 2, mRNA. (AA485898,NM_080592,Hs.9527)	10336
(gC) protein kinase C, epsilon_(H23225,_,Hs.211592)	10343
(gN) serine/threonine kinase 35_(H23208,_,Hs.100057)	10344
(gC) chemokine (C-C motif) ligand 5 (CCL5), mRNA. (AA486072,NM_002985,Hs.241392)	10378
(gC) pyruvate dehydrogenase kinase, isoenzyme 4 (PDK4), mRNA. (AA169469,NM_002612,Hs.8364)	10386
(gM) mitochondrial carrier homolog 2 (MTCH2), nuclear gene encoding mitochondrial protein, mRNA. (AA121668,NM_014342,Hs.279609)	10389
(gM) phosphoglycerate kinase 1 (PGK1), mRNA. (AA599187,NM_000291,Hs.78771)	10390
(gM) phosphoinositide-3-kinase, catalytic, beta polypeptide_(AA191461,_,Hs.239818)	10391
(gC) phospholipid transfer protein (PLTP), mRNA. (AA402874,NM_006227,Hs.283007)	10420
(gC) TRAF interacting protein (TRIP), mRNA. (AA186427,NM_005879,Hs.21254)	10435
(gC) chemokine (C-C motif) ligand 25 (CCL25), transcript variant 2, mRNA. (N73958,NM_148888,Hs.50404)	10439
(gM) nuclear factor related to kappa B binding protein_(R23735,_,Hs.374357)	10440
(gC) NADH dehydrogenase (ubiquinone) 1 alpha subcomplex, 4, 9kDa (NDUFA4), mRNA. (AA680322,NM_002489,Hs.50098)	10441
(gC) hydroxysteroid (17-beta) dehydrogenase 8 (HSD17B8), mRNA. (AA113291,NM_014234,_)	10451
(gC) apoptosis inhibitor 5 (API5), mRNA. (AA451935,NM_006595,Hs.227913)	10452
(gN) phosphatidylserine decarboxylase (PISD), mRNA. (AA663549,NM_014338,Hs.8128)	10468
(gN) calcium/calmodulin-dependent serine protein kinase (MAGUK family)_(AA045965,_,Hs.151469)	10472
(gC) mitogen-activated protein kinase kinase kinase 14 (MAP3K14), mRNA. (W61116,NM_003954,Hs.47007)	10477
(gC) NADH dehydrogenase (ubiquinone) 1 alpha subcomplex, 1, 7.5kDa (NDUFA1), nuclear gene encoding mitochondrial protein, mRNA. (AA111999,NM_004541,Hs.74823)	10481
(gC) glutathione peroxidase 3 (plasma) (GPX3), mRNA. (AA664180,NM_002084,Hs.336920)	10486
(gC) mitogen-activated protein kinase 8 interacting protein 1 (MAPK8IP1), mRNA. (R41732,NM_005456,Hs.234249)	10503
(gC) hsp70-interacting protein (HSPBP1), mRNA. (AA401391,NM_012267,Hs.53066)	10559
(gN) A kinase (PRKA) anchor protein 13 (AKAP13), transcript variant 2, mRNA. (AA113166,NM_007200,Hs.301946)	10643
(gC) lysophosphatidic acid phosphatase (ACP6), mRNA. (AA160670,NM_016361,Hs.15871)	10658
(gC) inhibitor of kappa light polypeptide gene enhancer in B-cells, kinase complex-associated protein (IKBKAP), mRNA. (AA608536,NM_003640,Hs.31323)	10708
(gC) nuclear receptor binding protein (NRBP), mRNA. (W59987,NM_013392,Hs.272736)	10718
(gC) NEFA-interacting nuclear protein NIP30 (NIP30), mRNA. (T62832,NM_024946,Hs.285017)	10773
(gC) A kinase (PRKA) anchor protein 13 (AKAP13), transcript variant 2, mRNA. (AA156936,NM_007200,Hs.301946)	10836
(gN) protein kinase C, nu (PRKCN), mRNA. (AA463213,NM_005813,Hs.143460)	10844
(gC) apolipoprotein B mRNA editing enzyme, catalytic polypeptide-like 3G (APOBEC3G), mRNA. (AA620608,NM_021822,Hs.250619)	10867
(gC) S-adenosylmethionine decarboxylase 1 (AMD1), mRNA. (AA425692,NM_001634,Hs.381985)	10877
(gC) MAP kinase-interacting serine/threonine kinase 2 (MKNK2), mRNA. (AA488413,NM_017572,Hs.261828)	10885
(gN) phosphatidylethanolamine N-methyltransferase (PEMT), nuclear gene encoding mitochondrial protein, transcript variant 3, mRNA. (AA496998,NM_148173,Hs.15192)	10932
(gN) phosphatidylinositol glycan, class N (PIGN), mRNA. (AA190634,NM_012327,Hs.108787)	10937
(gF) tyrosine 3-monooxygenase/tryptophan 5-monooxygenase activation protein, gamma polypeptide (YWHAG), mRNA. (AA432085,NM_012479,Hs.25001)	10966
(gM) phosphoserine phosphatase (PSPH), mRNA. (AA488432,NM_004577,Hs.56407)	10986
(gC) protein kinase, cAMP-dependent, regulatory, type II, alpha (PRKAR2A), mRNA. (AA634287,NM_004157,Hs.365523)	10992
(gC) lipase, member H (LIPH), mRNA. (AA132946,NM_139248,_)	11043
(gC) ATPase, H+ transporting, lysosomal 13kDa, V1 subunit G isoform 1 (ATP6V1G1), mRNA. (AA608567,NM_004888,Hs.90336)	11001
(gC) ubiquitin-conjugating enzyme UBC3B (UBC3B), mRNA. (T71869,NM_017811,Hs.11184)	11002
(gC) eukaryotic translation initiation factor 2B, subunit 4 delta, 67kDa (EIF2B4), mRNA. (AA085589,NM_015636,Hs.169474)	11004
(gC) thioredoxin-like, 32kDa (TXNL), mRNA. (AA078976,NM_004786,Hs.18792)	11006
(gC) succinate-CoA ligase, GDP-forming, alpha subunit (SUCLG1), mRNA. (AA485965,NM_003849,Hs.7043)	11007
(gC) lipase, member H (LIPH), mRNA. (AA132946,NM_139248,_)	11043
(gI) NADH dehydrogenase (ubiquinone) 1 beta subcomplex, 10, 22kDa (NDUFB10), mRNA. (AA620565,NM_004548,Hs.198274)	11050
(gC) NADH dehydrogenase (ubiquinone) 1 beta subcomplex, 1, 7kDa (NDUFB1), mRNA. (AA443099,NM_004545,Hs.183435)	11051
(gC) NADH dehydrogenase (ubiquinone) Fe-S protein 6, 13kDa (NADH-coenzyme Q reductase) (NDUFS6), mRNA. (AA176453,NM_004553,Hs.49767)	11052
(gC) mitochondrial carrier protein (MGC4399), mRNA. (AA426113,NM_032315,Hs.380756)	11058
(gM) hepatocellular carcinoma-associated protein HCA4 (HCA4), mRNA. (AA416894,NM_138704,Hs.94011)	11060
(gM) carboxylesterase 1 (monocyte/macrophage serine esterase 1) (CES1), mRNA. (T68878,NM_001266,Hs.76688)	11063
(gC) protein phosphatase methylesterase-1 (PME-1), mRNA. (AA609009,NM_016147,Hs.63304)	11080
(gC) gamma-aminobutyric acid (GABA) A receptor, alpha 2_(N46354,_,Hs.91343)	11110
(gC) membrane protein, palmitoylated 6 (MAGUK p55 subfamily member 6) (MPP6), mRNA. (AA609421,NM_016447,Hs.108931)	11144
(gC) phospholipase C, beta 4 (PLCB4), mRNA. (AA052959,NM_000933,Hs.283006)	11150
(gM) calcium/calmodulin-dependent protein kinase (CaM kinase) II alpha_(R37590,_,Hs.143535)	11210
(gC) eukaryotic translation initiation factor 4E binding protein 2_(H15159,_,Hs.278712)	11260
(gC) beta-1,3-glucuronyltransferase 1 (glucuronosyltransferase P)_(AA598504,_,Hs.3353)	11280
(gX) glycolipid transfer protein_(W42508,_,Hs.381256)	11283
(gF) calcium channel, voltage-dependent, beta 1 subunit (CACNB1), mRNA. (H10665,NM_000723,Hs.635)	11386
(gC) apoptosis-inducing factor (AIF)-homologous mitochondrion-associated inducer of death (AMID), mRNA. (T47788,NM_032797,Hs.117062)	11465
(gN) 3-hydroxy-3-methylglutaryl-Coenzyme A synthase 1 (soluble)_(T56013,_,Hs.77910)	11470
(gC) nuclear factor of kappa light polypeptide gene enhancer in B-cells inhibitor, epsilon_(H95989,_,Hs.182885)	11486
(gC) calcium/calmodulin-dependent protein kinase (CaM kinase) II gamma_(AA056601,_,Hs.12436)	11490
(gC) cAMP responsive element binding protein-like 2 (CREBL2), mRNA. (R64144,NM_001310,Hs.13313)	11510
(gC) oxysterol binding protein-like 10 (OSBPL10), mRNA. (AA486183,NM_017784,Hs.321622)	11541
(gC) TNF-induced protein (GG2-1), mRNA. (AA190825,NM_014350,Hs.17839)	11574
(gC) isoprenylcysteine carboxyl methyltransferase (ICMT), transcript variant 2, mRNA. (AA487020,NM_170705,Hs.183212)	11595
(gF) stress-associated endoplasmic reticulum protein 1; ribosome associated membrane protein 4 (SERP1), mRNA. (AA172210,NM_014445,Hs.76698)	11611
(gF) sphingosine-1-phosphate lyase 1_(AA435998,_,Hs.186613)	11612
(gC) serine/threonine protein kinase MASK (MST4), mRNA. (N22323,NM_016542,Hs.23643)	11667
(gC) UDP-glucose ceramide glucosyltransferase_(AA165628,_,Hs.23703)	11668
(gM) glucose-6-phosphatase, transport (glucose-6-phosphate) protein 1 (G6PT1), mRNA. (AA490159,NM_001467,Hs.132760)	11725
(gI) TNF receptor-associated factor 4_(R95689,_,Hs.8375)	11841
(gC) eukaryotic translation initiation factor 3, subunit 6 48kDa_(N21321,_,Hs.106673)	11936
(gC) acyl-Coenzyme A dehydrogenase family, member 8_(N26556,_,Hs.14791)	11972
(gF) cAMP responsive element modulator_(N30098,_,Hs.155924)	11995
(gC) TRAF and TNF receptor-associated protein (TTRAP), mRNA. (AA488650,NM_016614,Hs.46847)	12104
(gF) C1q and tumor necrosis factor related protein 7_(N75552,_,Hs.153714)	12315
(gN) carboxypeptidase M_(AA487192,_,Hs.334873)	12324
(gC) NAD(P)H dehydrogenase, quinone 2_(N94404,_,Hs.73956)	12388
(gC) mitogen-activated protein kinase kinase 1 interacting protein 1_(AA479900,_,Hs.6361)	12406
(gC) 3-hydroxyisobutyryl-Coenzyme A hydrolase_(AA055335,_,Hs.236642)	12718
(gF) apolipoprotein A-I binding protein_(R00283,_,Hs.374850)	12732
(gF) cytokine induced protein 29 kDa_(AA620546,_,Hs.63908)	12734
(gN) tumor necrosis factor (ligand) superfamily, member 13b (TNFSF13B), mRNA. (AA166695,NM_006573,Hs.270737)	12887
(gM) receptor (TNFRSF)-interacting serine-threonine kinase 1 (RIPK1), mRNA. (AA150538,NM_003804,Hs.296327)	12963
(gC) phosphoinositide-3-kinase, catalytic, delta polypeptide_(AA186335,_,Hs.162808)	12975
(gC) protein kinase, AMP-activated, gamma 3 non-catalytic subunit (PRKAG3), mRNA. (AA002166,NM_017431,Hs.88049)	13002
(gM) protein phosphatase 1, regulatory (inhibitor) subunit 12B (PPP1R12B), transcript variant 2, mRNA. (N91797,NM_032105,Hs.130760)	13060
(gM) protein kinase Njmu-R1 (NJMU-R1), mRNA. (AA609904,NM_022344,Hs.9800)	13176
(gC) protein kinase NYD-SP25 (NYD-SP25), mRNA. (AA416988,NM_033516,Hs.343593)	13215
(gC) chemokine (C-C motif) ligand 3_(AA416584,_,Hs.73817)	13218
(gC) butyryl Coenzyme A synthetase 1 (BUCS1), mRNA. (AA431407,NM_052956,Hs.380213)	13292
(gN) dUTP pyrophosphatase (DUT), mRNA. (AA433910,NM_001948,Hs.367676)	13301
(gN) ribosomal protein S6 kinase, 70kDa, polypeptide 1_(AA448172,_,Hs.86858)	13335
(gC) A kinase (PRKA) anchor protein 2 (AKAP2), transcript variant 1, mRNA. (AA488418,NM_007203,Hs.42322)	13439
(gC) phosphatidylserine receptor_(AA481795,_,Hs.72660)	13512
(gC) lipase, member I (LIPI), mRNA. (AA416911,NM_145317,Hs.178062)	13519
(gC) chemokine (C-X-C motif) ligand 16 (CXCL16), mRNA. (AA416552,NM_022059,Hs.82407)	13523
(gN) phosphodiesterase 4D interacting protein (myomegalin)_(AA486407,_,Hs.265848)	13554
(gN) serine/threonine kinase 24 (STE20 homolog, yeast)_(N35967,_,Hs.168913)	13628
(gC) transmembrane protein induced by tumor necrosis factor alpha (TMPIT), mRNA. (R77144,NM_031925,_)	13662
(gC) requiem, apoptosis response zinc finger gene_(AA609415,_,Hs.13495)	13684
(gC) cytochrome P450, subfamily IIIA (niphedipine oxidase), polypeptide 5_(N54855,_,Hs.104117)	13689
(gC) ESTs, Weakly similar to T45117 hU1-70K protein (286 AA) [imported] - human (fragment) [H.sapiens]_(W85900,_,Hs.295727)	13690
(gF) mitogen-activated protein kinase kinase kinase 7 interacting protein 2 (MAP3K7IP2), transcript variant 2, mRNA. (AA457253,NM_145342,Hs.109727)	13717
(gX) mitogen-activated protein kinase 8_(W47667,_,Hs.267445)	13731
(gC) TRAF4 associated factor 1_(T91225,_,Hs.181466)	13868
(gC) serum deprivation response (phosphatidylserine binding protein) (SDPR), mRNA. (R09729,NM_004657,Hs.26530)	13895
(gC) ESTs, Weakly similar to cytokine receptor-like factor 2; cytokine receptor CRL2 precusor [Hs.] [H.sapiens]_(R07268,_,Hs.269176)	13900
(gC) protein phosphatase 2 (formerly 2A), regulatory subunit A (PR 65), beta isoform (PPP2R1B), mRNA. (R10113,NM_002716,Hs.108705)	13959
(gM) oxidative-stress responsive 1 (OSR1), mRNA. (R95128,NM_005109,Hs.95220)	13975
(gC) long-chain fatty-acyl elongase (LCE), mRNA. (T98355,NM_024090,Hs.211556)	14042
(gC) phosphorylase, glycogen; liver (Hers disease, glycogen storage disease type VI) (PYGL), mRNA. (H91680,NM_002863,Hs.771)	14262
(gC) phosphodiesterase 1C, calmodulin-dependent 70kDa_(N59154,_,Hs.41718)	14264
(gC) protein phosphatase 1, catalytic subunit, gamma isoform_(AA129931,_,Hs.79081)	14271
(gC) inositol polyphosphate-5-phosphatase, 72kDa_(N51632,_,Hs.75353)	14277
(gC) protein phosphatase 5, catalytic subunit (PPP5C), mRNA. (T64887,NM_006247,Hs.403894)	14327
(gC) phosphatidylinositol-4-phosphate 5-kinase, type II, alpha (PIP5K2A), mRNA. (T40568,NM_005028,Hs.108966)	14330
(gN) protein tyrosine phosphatase-like (proline instead of catalytic arginine), member a_(N24848,_,Hs.114062)	14414
(gC) protein phosphatase 1, regulatory (inhibitor) subunit 12B_(N57528,_,Hs.130760)	14541
(gC) phosphodiesterase 8B_(AA176156,_,Hs.78106)	14703
(gC) acyloxyacyl hydrolase (neutrophil)_(W90002,_,Hs.82542)	14707
(gC) phosphodiesterase 1A, calmodulin-dependent (PDE1A), mRNA. (N48050,NM_005019,Hs.41717)	14736
(gC) carbonic anhydrase VII (CA7), mRNA. (N62608,NM_005182,Hs.37014)	14742
(gM) glycoprotein (transmembrane) nmb_(AA059347,_,Hs.82226)	14757
(gC) protein phosphatase methylesterase-1_(AA435982,_,Hs.63304)	14916
(gC) protein kinase C, zeta (PRKCZ), mRNA. (AA458993,NM_002744,Hs.107101)	14919
(gC) serine/threonine protein kinase SSTK (SSTK), mRNA. (AA608857,NM_032037,Hs.144924)	14938
(gC) cytochrome c oxidase subunit VIb (COX6B), nuclear gene encoding mitochondrial protein, mRNA. (N71160,NM_001863,Hs.174031)	15067
(gC) cytochrome c oxidase subunit VIIc (COX7C), nuclear gene encoding mitochondrial protein, mRNA. (AA629719,NM_001867,Hs.3462)	15068
(gC) P450 (cytochrome) oxidoreductase (POR), nuclear gene encoding mitochondrial protein, mRNA. (T73294,NM_000941,Hs.167246)	15070
(gC) tumor necrosis factor receptor superfamily, member 11b (osteoprotegerin) (TNFRSF11B), mRNA. (AA194983,NM_002546,Hs.81791)	15083
(gM) cytochrome P450, subfamily XXVIA, polypeptide 1_(R51021,_,Hs.150595)	15107
(gC) cytochrome b5 outer mitochondrial membrane precursor (CYB5-M), mRNA. (H73591,NM_030579,Hs.381218)	15116
(gC) phosphodiesterase 6D, cGMP-specific, rod, delta (PDE6D), mRNA. (AA417919,NM_002601,Hs.48291)	15146
(gF) transient receptor potential cation channel, subfamily M, member 1 (TRPM1), mRNA. (AA436463,NM_002420,Hs.43265)	15173
(gK) cytokine induced protein 29 kDa (CIP29), mRNA. (AA461486,NM_032364,Hs.63908)	15178
(gC) phosphodiesterase 8B_(AA455365,_,Hs.78106)	15186
(gC) eukaryotic translation initiation factor 2 alpha kinase 4_(AA419603,_,Hs.261587)	15201
(gN) cytochrome P450, subfamily 46 (cholesterol 24-hydroxylase) (CYP46), mRNA. (R49568,NM_006668,Hs.25121)	15203
(gC) eNOS interacting protein (NOSIP), mRNA. (AA436549,NM_015953,Hs.7236)	15241
(gN) fatty acid hydroxylase (FAAH), mRNA. (AA454978,NM_024306,Hs.249163)	15298
(gC) dihydrofolate reductase (DHFR), mRNA. (AA424790,NM_000791,Hs.83765)	15319
(gM) protein kinase C, nu (PRKCN), mRNA. (AA417816,NM_005813,Hs.143460)	15327
(gC) VAMP (vesicle-associated membrane protein)-associated protein B and C (VAPB), mRNA. (AA461464,NM_004738,Hs.182625)	15335
(gC) UDP-glucose ceramide glucosyltransferase-like 2 (UGCGL2), mRNA. (AA424587,NM_020121,Hs.22983)	15337
(gM) N-acylsphingosine amidohydrolase (acid ceramidase) 1_(R60795,_,Hs.75811)	15348
(gC) carnitine deficiency-associated gene expressed in ventricle 1 (CDV-1), mRNA. (AA460521,NM_014055,Hs.333120)	15379
(gC) phospholipase C, beta 1 (phosphoinositide-specific)_(AA398439,_,Hs.41143)	15380
(gC) ubiquinol-cytochrome c reductase complex (7.2 kD) (HSPC051), mRNA. (AA447731,NM_013387,Hs.284292)	15385
(gC) serine/threonine kinase 17a (apoptosis-inducing) (STK17A), mRNA. (AA453754,NM_004760,Hs.9075)	15412
(gC) ICEBERG caspase-1 inhibitor (ICEBERG), mRNA. (AA418021,NM_021571,Hs.56279)	15420
(gC) DNA-damage-inducible transcript 3 (DDIT3), mRNA. (AA015892,NM_004083,Hs.337761)	15432
(gC) weakly similar to glutathione peroxidase 2 (CL683), mRNA. (AA418750,NM_015696,Hs.43728)	15434
(gC) phosphodiesterase 8A_(AA233564,_,Hs.78746)	15438
(gM) calmodulin binding transcription activator 1_(R42312,_,Hs.26319)	15483
(gM) Fas apoptotic inhibitory molecule 2_(R49650,_,Hs.182859)	15496
(gC) chemokine (C-X-C motif) ligand 14_(R40176,_,Hs.24395)	15546
(gC) 24-dehydrocholesterol reductase_(AA446463,_,Hs.75616)	15564
(gC) protein kinase C, epsilon_(AA194068,_,Hs.211592)	15594
(gC) phospholipase A2, group XII (PLA2G12), mRNA. (AA417558,NM_030821,Hs.25206)	15634
(gC) chemokine (C-X-C motif) ligand 16 (CXCL16), mRNA. (AA411656,NM_022059,Hs.82407)	15667
(gM) tumor necrosis factor (ligand) superfamily, member 13_(AA424562,_,Hs.54673)	15792
(gC) potassium large conductance calcium-activated channel, subfamily M, beta member 4 (KCNMB4), mRNA. (AA418392,NM_014505,Hs.46784)	15801
(gM) carboxypeptidase D (CPD), mRNA. (AA418397,NM_001304,Hs.5057)	15802
(gC) BCL2-associated athanogene 2 (BAG2), mRNA. (AA418744,NM_004282,Hs.55220)	15862
(gC) receptor (TNFRSF)-interacting serine-threonine kinase 1_(AA426324,_,Hs.296327)	15916
(gN) protein phosphatase 1, regulatory (inhibitor) subunit 3F_(AA455882,_,Hs.227583)	15965
(gC) NADPH oxidase 4 (NOX4), mRNA. (AA456001,NM_016931,Hs.93847)	15973
(gN) retinoid X receptor, alpha (RXRA), mRNA. (AA464615,NM_002957,Hs.20084)	16016
(gN) insulin receptor substrate 1_(AA456306,_,Hs.96063)	16020
(gC) ESTs, Highly similar to LRP1_HUMAN Low-density lipoprotein receptor-related protein 1 precursor (LRP) (Alpha-2-macroglobulin receptor) (A2MR) (Apolipoprotein E receptor) (APOER) (CD91) [H.sapiens]_(AA455934,_,Hs.236894)	16034
(gC) eukaryotic translation initiation factor 2C, 1 (EIF2C1), mRNA. (AA447791,NM_012199,Hs.14520)	16086
(gC) ATPase, H+ transporting, lysosomal V0 subunit a isoform 2_(AA447795,_,Hs.12627)	16088
(gM) phosphodiesterase 4D interacting protein (myomegalin) (PDE4DIP), mRNA. (AA497042,NM_014644,Hs.265848)	16090
(gC) tumor necrosis factor receptor superfamily, member 21 (TNFRSF21), mRNA. (AA490494,NM_014452,Hs.159651)	16125
(gN) ubiquitin-like 3 (UBL3), mRNA. (AA490497,NM_007106,Hs.173091)	16127
(gF) protein kinase, lysine deficient 3_(AA399218,_,Hs.92423)	16131
(gC) heat shock transcription factor 2 binding protein (HSF2BP), mRNA. (AA398410,NM_007031,Hs.406157)	16198
(gC) phosphoinositide-binding protein SR1 (FENS-1), mRNA. (AA450338,NM_020830,Hs.44743)	16227
(gC) protein phosphatase 2 (formerly 2A), regulatory subunit B'', alpha_(AA452130,_,Hs.28219)	16287
(gC) cytochrome P450, subfamily I (dioxin-inducible), polypeptide 1 (glaucoma 3, primary infantile)_(AA451886,_,Hs.154654)	16302
(gF) mitogen-activated protein kinase 8_(AA452406,_,Hs.267445)	16313
(gC) protein kinase, cAMP-dependent, catalytic, beta_(AA459980,_,Hs.87773)	16350
(gC) mitochondrial translational initiation factor 3 (MTIF3), mRNA. (AA459999,NM_152912,Hs.406591)	16351
(gC) cytokine-like protein C17 (C17), mRNA. (AA460463,NM_018659,Hs.13872)	16365
(gC) ketohexokinase (fructokinase)_(R43253,_,Hs.81454)	16435
(gC) Protein inhibitor of activated STAT X_(R45367,_,Hs.111323)	16463
(gC) gamma-aminobutyric acid (GABA) A receptor, alpha 1_(R49695,_,Hs.45740)	16484
(gC) transcription factor (p38 interacting protein)_(R51510,_,Hs.376447)	16517
(gC) putative protein phosphatase type 2C (LOC151742), mRNA. (H06285,NM_139245,Hs.28068)	16627
(gC) Rho GTPase activating protein 6 (ARHGAP6), transcript variant 1, mRNA. (AA495981,NM_013427,Hs.250830)	16752
(gM) gamma-aminobutyric acid (GABA) A receptor, beta 3_(R15880,_,Hs.1440)	16763
(gC) 6-phosphofructo-2-kinase/fructose-2,6-biphosphatase 2_(R16146,_,Hs.211585)	16772
(gC) gamma-aminobutyric acid (GABA) A receptor, alpha 2 (GABRA2), mRNA. (R16175,NM_000807,Hs.91343)	16778
(gC) ATPase, Ca++ transporting, plasma membrane 4_(N93024,_,Hs.343522)	16802
(gC) amylase, alpha 1A; salivary (AMY1A), mRNA. (AA454854,NM_004038,Hs.300280)	16803
(gF) adenosine monophosphate deaminase 2 (isoform L) (AMPD2), mRNA. (AA485376,NM_004037,Hs.82927)	16804
(gC) cholesteryl ester transfer protein, plasma (CETP), mRNA. (R19276,NM_000078,Hs.89538)	16812
(gC) cytochrome P450, subfamily I (aromatic compound-inducible), polypeptide 1 (CYP1A1), mRNA. (AA418907,NM_000499,Hs.72912)	16832
(gC) cytochrome c oxidase subunit VIII (COX8), nuclear gene encoding mitochondrial protein, mRNA. (AA862813,NM_004074,Hs.374980)	16843
(gC) protein kinase, lysine deficient 1_(AA865342,_,Hs.184592)	16844
(gC) nuclear receptor coactivator 6 (NCOA6), mRNA. (AA864524,NM_014071,Hs.159613)	16854
(gC) ATPase, H+ transporting, lysosomal 56/58kDa, V1 subunit B, isoform 2 (ATP6V1B2), mRNA. (AA877194,NM_001693,Hs.1697)	16867
(gM) alpha-2-glycoprotein 1, zinc (AZGP1), mRNA. (AA862465,NM_001185,Hs.71)	16874
(gC) cytochrome c (HCS), mRNA. (AA865265,NM_018947,Hs.169248)	16885
(gM) cytochrome P450, subfamily IIIA, polypeptide 5 pseudogene 2_(AA873089,_,Hs.166079)	16887
(gF) apolipoprotein C-I (APOC1), mRNA. (AA873159,NM_001645,Hs.268571)	16895
(gC) chemokine (C-X-C motif) ligand 10 (CXCL10), mRNA. (AA878880,NM_001565,Hs.2248)	16909
(gC) phospholipase A2, group IB (pancreas) (PLA2G1B), nuclear gene encoding mitochondrial protein, mRNA. (AA867984,NM_000928,Hs.992)	16914
(gM) butyrylcholinesterase (BCHE), mRNA. (AA885311,NM_000055,Hs.1327)	16916
(gC) cytochrome P450, subfamily XIB (steroid 11-beta-hydroxylase), polypeptide 1 (CYP11B1), nuclear gene encoding mitochondrial protein, mRNA. (AA884709,NM_000497,Hs.301118)	16921
(gK) carboxypeptidase A2 (pancreatic) (CPA2), mRNA. (AA844831,NM_001869,Hs.89717)	16927
(gC) NADH dehydrogenase (ubiquinone) flavoprotein 2, 24kDa (NDUFV2), mRNA. (AA922326,NM_021074,Hs.51299)	16961
(gC) C-reactive protein, pentraxin-related_(T97615,_,Hs.76452)	16963
(gC) tumor necrosis factor receptor superfamily, member 10c, decoy without an intracellular domain (TNFRSF10C), mRNA. (T71272,NM_003841,_)	16966
(gC) nuclear receptor subfamily 2, group C, member 1 (NR2C1), mRNA. (H68838,NM_003297,Hs.108301)	16969
(gC) phosphodiesterase 6H, cGMP-specific, cone, gamma (PDE6H), mRNA. (AA707922,NM_006205,Hs.54471)	16983
(gC) 3-phosphoinositide dependent protein kinase-1 (PDPK1), mRNA. (N22904,NM_002613,Hs.154729)	16990
(gN) BCL2/adenovirus E1B 19kDa interacting protein 2 (BNIP2), mRNA. (N62514,NM_004330,Hs.155596)	17000
(gC) phosphatidylinositol (4,5) bisphosphate 5-phosphatase, A (PIB5PA), mRNA. (AA772066,NM_014422,Hs.21492)	17006
(gC) hypoxia-inducible gene_(AA844124,_,Hs.21454)	17007
(gN) protein tyrosine phosphatase, receptor type, D (PTPRD), transcript variant 4, mRNA. (AA733105,NM_130393,Hs.158112)	17021
(gC) retinoic acid receptor, alpha (RARA), mRNA. (AA705069,NM_000964,Hs.250505)	17042
(gC) adenylyl cyclase-associated protein 2_(AA045508,_,Hs.296341)	17045
(gC) superoxide dismutase 3, extracellular (SOD3), mRNA. (AA725564,NM_003102,Hs.2420)	17072
(gC) mitogen-activated protein kinase 8 (MAPK8), transcript variant 1, mRNA. (AA812676,NM_139049,Hs.267445)	17083
(gC) fatty acid amide hydrolase (FAAH), mRNA. (AA877618,NM_001441,Hs.288828)	17092
(gC) nitric oxide synthase 2A (inducible, hepatocytes) (NOS2A), transcript variant 1, mRNA. (AA877840,NM_000625,Hs.193788)	17094
(gC) cytochrome b-245, alpha polypeptide (CYBA), mRNA. (AA876021,NM_000101,Hs.68877)	17101
(gC) biliverdin reductase B (flavin reductase (NADPH)) (BLVRB), mRNA. (AA857035,NM_000713,Hs.76289)	17121
(gC) A kinase (PRKA) anchor protein 7 (AKAP7), transcript variant alpha, mRNA. (R89082,NM_004842,Hs.12835)	17133
(gC) apoptotic protease activating factor (APAF1), transcript variant 1, mRNA. (N51014,NM_013229,Hs.77579)	17141
(gC) cAMP responsive element binding protein 1 (CREB1), transcript variant B, mRNA. (H12320,NM_134442,Hs.79194)	17146
(gC) phospholipase C, delta 1 (PLCD1), mRNA. (R55490,NM_006225,Hs.80776)	17147
(gC) phosphodiesterase 1B, calmodulin-dependent (PDE1B), mRNA. (H51117,NM_000924,Hs.203238)	17148
(gC) suppressor of cytokine signaling 3 (SSI-3), mRNA. (AA001219,NM_003955,Hs.345728)	17162
(gC) signal transducer and activator of transcription 3 (acute-phase response factor) (STAT3), transcript variant 1, mRNA. (AA399410,NM_139276,Hs.321677)	17172
(gC) phosphofructokinase, liver (PFKL), mRNA. (W72140,NM_002626,Hs.155455)	17206
(gC) cAMP responsive element binding protein-like 1_(AA709158,_,Hs.42853)	17222
(gC) carnitine palmitoyltransferase I, muscle (CPT1B), transcript variant 3, nuclear gene encoding mitochondrial protein, mRNA. (W85710,NM_152246,Hs.29331)	17230
(gC) acyl-Coenzyme A oxidase 3, pristanoyl_(AA676223,_,Hs.12773)	17233
(gC) glutathione reductase (GSR), mRNA. (AA777289,NM_000637,Hs.193974)	17248
(gC) phosphoinositide-3-kinase, class 2, beta polypeptide (PIK3C2B), mRNA. (AA699876,NM_002646,Hs.132463)	17276
(gC) fatty acid binding protein 3, muscle and heart (mammary-derived growth inhibitor)_(AA044307,_,Hs.49881)	17286
(gC) tumor necrosis factor (ligand) superfamily, member 9 (TNFSF9), mRNA. (AA778663,NM_003811,Hs.1524)	17313
(gC) potassium voltage-gated channel, KQT-like subfamily, member 3 (KCNQ3), mRNA. (H08545,NM_004519,Hs.40866)	17340
(gN) cyclin-dependent kinase inhibitor 2A (melanoma, p16, inhibits CDK4) (CDKN2A), transcript variant 1, mRNA. (AA877595,NM_000077,Hs.1174)	17346
(gN) ATPase, Na+/K+ transporting, alpha 1 polypeptide (ATP1A1), mRNA. (AA873355,NM_000701,Hs.76549)	17350
(gC) hydroxyacyl-Coenzyme A dehydrogenase/3-ketoacyl-Coenzyme A thiolase/enoyl-Coenzyme A hydratase (trifunctional protein), alpha subunit (HADHA), mRNA. (AA916323,NM_000182,Hs.75860)	17354
(gN) TNFRSF1A-associated via death domain (TRADD), transcript variant 2, mRNA. (AA916906,NM_153425,Hs.89862)	17355
(gC) ATPase, Ca++ transporting, plasma membrane 1 (ATP2B1), mRNA. (AA262804,NM_001682,Hs.78546)	17362
(gC) protein phosphatase 1G (formerly 2C), magnesium-dependent, gamma isoform (PPM1G), mRNA. (AA465723,NM_002707,Hs.17883)	17365
(gC) NADH dehydrogenase (ubiquinone) Fe-S protein 8, 23kDa (NADH-coenzyme Q reductase) (NDUFS8), mRNA. (AA127014,NM_002496,Hs.90443)	17372
(gN) protein tyrosine phosphatase, non-receptor type 7 (PTPN7), transcript variant 3, mRNA. (AA262719,NM_080589,Hs.35)	17377
(gN) phosphoinositide-3-kinase, catalytic, delta polypeptide (PIK3CD), mRNA. (AA281784,NM_005026,Hs.162808)	17382
(gN) Janus kinase 1 (a protein tyrosine kinase) (JAK1), mRNA. (AA284634,NM_002227,Hs.50651)	17385
(gC) cytochrome c oxidase subunit VIIb (COX7B), nuclear gene encoding mitochondrial protein, mRNA. (AA629999,NM_001866,Hs.75752)	17463
(gC) steroidogenic acute regulatory protein (STAR), mRNA. (AA679454,NM_000349,Hs.3132)	17464
(gC) calcium/calmodulin-dependent protein kinase IV_(AA455227,_,Hs.348)	17470
(gC) tumor necrosis factor (ligand) superfamily, member 11 (TNFSF11), transcript variant 2, mRNA. (AA504211,NM_033012,Hs.115770)	17471
(gN) 3-hydroxymethyl-3-methylglutaryl-Coenzyme A lyase (hydroxymethylglutaricaciduria) (HMGCL), mRNA. (AA458779,NM_000191,Hs.831)	17481
(gC) adenylate cyclase 2 (brain)_(N45141,_,Hs.2352)	17483
(gN) 2,3-bisphosphoglycerate mutase (BPGM), mRNA. (AA678065,NM_001724,Hs.198365)	17484
(gF) phospholipase C, beta 3 (phosphatidylinositol-specific)_(AA846573,_,Hs.37121)	17512
(gC) 3-hydroxy-3-methylglutaryl-Coenzyme A reductase (HMGCR), mRNA. (AA779417,NM_000859,Hs.11899)	17513
(gC) 6-pyruvoyltetrahydropterin synthase (PTS), mRNA. (AA877347,NM_000317,Hs.366)	17514
(gC) hydroxyprostaglandin dehydrogenase 15-(NAD) (HPGD), mRNA. (AA775223,NM_000860,Hs.77348)	17515
(gC) arachidonate 5-lipoxygenase-activating protein (ALOX5AP), mRNA. (H02307,NM_001629,Hs.100194)	17517
(gC) 4-hydroxyphenylpyruvate dioxygenase (HPD), mRNA. (AA010605,NM_002150,Hs.2899)	17523
(gC) low density lipoprotein receptor-related protein 5 (LRP5), mRNA. (R83038,NM_002335,Hs.6347)	17587
(gC) activating transcription factor 1_(H54451,_,Hs.36908)	17648
(gM) farnesyltransferase, CAAX box, beta (FNTB), mRNA. (H72268,NM_002028,Hs.276)	17726
(gC) tyrosine 3-monooxygenase/tryptophan 5-monooxygenase activation protein, zeta polypeptide (YWHAZ), transcript variant 2, mRNA. (H94670,NM_145690,Hs.75103)	17739
(gI) uncoupling protein 4_(H95038,_,Hs.40510)	17740
(gC) SOCS box-containing WD protein SWiP-1 (WSB1), transcript variant 3, mRNA. (N53236,NM_134264,Hs.187991)	17760
(gC) oxidoreductase UCPA_(N65985,_,Hs.124696)	17793
(gC) cytochrome P450, subfamily XIX (aromatization of androgens)_(H13181,_,Hs.79946)	17964
(gC) heat shock 90kDa protein 1, beta_(H04399,_,Hs.74335)	17973
(gC) calpastatin_(H01915,_,Hs.359682)	17979
(gC) serine/threonine kinase 17a (apoptosis-inducing) (STK17A), mRNA. (H01164,NM_004760,Hs.9075)	17984
(gC) homolog of yeast long chain polyunsaturated fatty acid elongation enzyme 2_(H02231,_,Hs.250175)	17996
(gC) oxysterol binding protein-like 10 (OSBPL10), mRNA. (H03955,NM_017784,Hs.321622)	18005
(gC) protein kinase (cAMP-dependent, catalytic) inhibitor beta_(H04769,_,Hs.106106)	18010
(gC) protein phosphatase 1, regulatory subunit 7_(R46512,_,Hs.36587)	18020
(gC) protein phosphatase 1, regulatory (inhibitor) subunit 15B_(R72296,_,Hs.334712)	18049
(gC) mitogen-activated protein kinase kinase kinase 3 (MAP3K3), mRNA. (R72632,NM_002401,Hs.29282)	18054
(gC) cysteine and tyrosine-rich 1 (CYYR1), mRNA. (H28090,NM_052954,Hs.132275)	18072
(gC) fatty acid binding protein 4, adipocyte_(H28209,_,Hs.83213)	18077
(gC) translocase of inner mitochondrial membrane 22 homolog (yeast) (TIMM22), mRNA. (R86713,NM_013337,Hs.87595)	18099
(gC) Fas apoptotic inhibitory molecule 2_(R88440,_,Hs.182859)	18101
(gC) protein phosphatase 1, regulatory (inhibitor) subunit 3F (PPP1R3F), mRNA. (AA018437,NM_033215,Hs.227583)	18260
(gN) lipase, hormone-sensitive_(AA757909,_,Hs.95351)	18464
(gC) calmodulin binding transcription activator 1_(AA757826,_,Hs.26319)	18475
(gC) mitogen-activated protein kinase kinase kinase kinase 5_(AA708269,_,Hs.246970)	18507
(gC) fatty-acid-Coenzyme A ligase, long-chain 6_(AA707814,_,Hs.14945)	18529
(gC) ubiquinol-cytochrome c reductase core protein I (UQCRC1), mRNA. (AA293215,NM_003365,Hs.119251)	18541
(gC) cathepsin Z (CTSZ), mRNA. (AA421515,NM_001336,Hs.252549)	18571
(gC) UDP-glucose ceramide glucosyltransferase_(AA421692,_,Hs.23703)	18572
(gC) programmed cell death 8 (apoptosis-inducing factor)_(AA496348,_,Hs.18720)	18599
(gC) NADH dehydrogenase (ubiquinone) flavoprotein 1, 51kDa (NDUFV1), mRNA. (AA427570,NM_007103,Hs.7744)	18637
(gC) low density lipoprotein receptor-related protein 10 (LRP10), mRNA. (AA427563,NM_014045,Hs.3804)	18647
(gC) hypoxia-inducible factor 1, alpha subunit inhibitor (HIF1AN), mRNA. (H97861,NM_017902,Hs.14595)	18679
(gC) A kinase (PRKA) anchor protein 2 (AKAP2), transcript variant 2, mRNA. (H99415,NM_147150,Hs.42322)	18699
(gC) phosphatidylglycerophosphate synthase (PGS1), mRNA. (N35593,NM_024419,Hs.377631)	18801
(gN) uncoupling protein 4_(N32286,_,Hs.40510)	18809
(gC) NADH dehydrogenase (ubiquinone) 1 alpha subcomplex, 10, 42kDa (NDUFA10), mRNA. (N72263,NM_004544,Hs.198271)	18829
(gC) acetyl-Coenzyme A synthetase 2 (AMP forming)-like_(N67766,_,Hs.7218)	18839
(gC) S-adenosylhomocysteine hydrolase-like 1_(N30811,_,Hs.4113)	18858
(gM) cysteine and histidine-rich domain (CHORD)-containing, zinc binding protein 1 (CHORDC1), mRNA. (N30747,NM_012124,Hs.22857)	18865
(gC) protein phosphatase 1, regulatory (inhibitor) subunit 1B (dopamine and cAMP regulated phosphoprotein, DARPP-32) (PPP1R1B), mRNA. (N34316,NM_032192,Hs.286192)	18898
(gF) protein tyrosine phosphatase, receptor type, D (PTPRD), transcript variant 4, mRNA. (N66120,NM_130393,Hs.187538)	18935
(gC) cytochrome c oxidase subunit VIc_(N66158,_,Hs.351875)	18939
(gC) PPAR binding protein_(N50681,_,Hs.15589)	19000
(gC) TNFAIP3 interacting protein 2 (TNIP2), mRNA. (N50859,NM_024309,Hs.288991)	19007
(gM) glutamate-cysteine ligase, catalytic subunit_(N45129,_,Hs.151393)	19048
(gC) cAMP responsive element binding protein-like 2 (CREBL2), mRNA. (N53406,NM_001310,Hs.13313)	19069
(gC) phosphoinositide-3-kinase, regulatory subunit, polypeptide p101_(N53376,_,Hs.278901)	19074
(gC) protein kinase (cAMP-dependent, catalytic) inhibitor alpha_(N52162,_,Hs.75209)	19076
(gC) beta-1,3-glucuronyltransferase 1 (glucuronosyltransferase P) (B3GAT1), transcript variant 2, mRNA. (N64656,NM_054025,Hs.381050)	19130
(gC) 3-hydroxy-3-methylglutaryl-Coenzyme A synthase 1 (soluble)_(N62195,_,Hs.77910)	19134
(gC) I-kappa-B-interacting Ras-like protein 1_(N62379,_,Hs.173202)	19147
(gC) apolipoprotein M (APOM), mRNA. (N74679,NM_019101,Hs.247129)	19153
(gC) stress-associated endoplasmic reticulum protein 1; ribosome associated membrane protein 4_(N91117,_,Hs.76698)	19169
(gC) low density lipoprotein receptor-related protein 5 (LRP5), mRNA. (AA788645,NM_002335,Hs.6347)	19202
(gM) gamma-glutamyl carboxylase (GGCX), mRNA. (AA788767,NM_000821,Hs.77719)	19214
(gC) hepatocellular carcinoma-associated antigen 59 (LOC51759), mRNA. (W69639,NM_016482,Hs.278429)	19245
(gC) phospholipase A2, group IVB (cytosolic)_(W69184,_,Hs.198161)	19247
(gC) adenylate cyclase 4 (ADCY4), mRNA. (W69778,NM_139247,Hs.58043)	19251
(gC) protein phosphatase 1, regulatory (inhibitor) subunit 12B (PPP1R12B), transcript variant 2, mRNA. (AA774608,NM_032105,Hs.130760)	19262
(gC) phosphodiesterase 8B_(AA732787,_,Hs.78106)	19276
(gN) insulin receptor substrate 3-like_(W85913,_,Hs.30827)	19298
(gC) cytochrome P450, subfamily XIX (aromatization of androgens)_(AA677716,_,Hs.79946)	19342
(gC) fatty acid amide hydrolase_(AA678178,_,Hs.288828)	19360
(gC) caspase recruitment domain family, member 4 (CARD4), mRNA. (AA699441,NM_006092,Hs.387340)	19459
(gC) insulin receptor tyrosine kinase substrate_(AA701864,_,Hs.23449)	19502
(gC) ATP synthase, H+ transporting, mitochondrial F1 complex, epsilon subunit_(AA700688,_,Hs.177530)	19520
(gC) ATPase, Class VI, type 11B_(AA700707,_,Hs.75478)	19523
(gC) thioredoxin reductase 2_(AA701430,_,Hs.20030)	19528
(gF) protein tyrosine phosphatase, receptor type, A_(AA701279,_,Hs.26045)	19582
(gM) regulator of Fas-induced apoptosis (TOSO), mRNA. (AA703531,NM_005449,Hs.58831)	19685
(gC) retinoic acid induced 1 (RAI1), transcript variant 1, mRNA. (AA703646,NM_017574,Hs.110953)	19699
(gC) A kinase (PRKA) anchor protein 2 (AKAP2), transcript variant 2, mRNA. (AA682795,NM_147150,Hs.42322)	19706
(gC) protein phosphatase 2 (formerly 2A), regulatory subunit A (PR 65), beta isoform (PPP2R1B), mRNA. (AA682786,NM_002716,Hs.108705)	19707
(gC) adenylate cyclase 9 (ADCY9), mRNA. (AA704471,NM_001116,Hs.20196)	19725
(gC) NADH dehydrogenase (ubiquinone) 1 beta subcomplex, 4, 15kDa_(AA704675,_,Hs.227750)	19734
(gC) EST, Weakly similar to cytokine receptor-like factor 2; cytokine receptor CRL2 precusor [Hs.] [H.sapiens]_(AA682597,_,Hs.207777)	19737
(gC) 3 beta-hydroxy-delta 5-C27-steroid oxidoreductase (C(27)-3BETA-HSD), mRNA. (AA707080,NM_025193,Hs.23628)	19787
(gM) pantothenate kinase 2 (Hallervorden-Spatz syndrome) (PANK2), transcript variant 4, mRNA. (AA707682,NM_153641,Hs.286212)	19800
(gC) BCL2-associated athanogene 4 (BAG4), mRNA. (AA707133,NM_004874,_)	19822
(gC) calcium channel, voltage-dependent, alpha 1H subunit (CACNA1H), mRNA. (AA779225,NM_021098,Hs.122359)	19856
(gC) COX15 homolog, cytochrome c oxidase assembly protein (yeast) (COX15), nuclear gene encoding mitochondrial protein, transcript variant 2, mRNA. (AA677070,NM_004376,_)	19866
(gC) 3-hydroxy-3-methylglutaryl-Coenzyme A synthase 1 (soluble)_(AA279533,_,Hs.77910)	19911
(gC) insulin-degrading enzyme_(AA458827,_,Hs.1508)	19935
(gF) C/EBP-induced protein (LOC81558), mRNA. (AA459265,NM_030802,Hs.9851)	19939
