# Supplementary material for: A Three Stage Integrative Pathway Search (TIPS©) framework to identify toxicity relevant genes and pathways
Source: BMC Bioinformatics. 2007 Jun 14;8:202. doi: 10.1186/1471-2105-8-202 (PMC1906836; doi:10.1186/1471-2105-8-202)
Supplement: Additional file 3 — Genes selected by ANOVA. Additional file 3 lists 830 genes selected by ANOVA analysis. [file 1471-2105-8-202-S3.xls]

## Sheet: Sheet1
(gC) lactate dehydrogenase C (LDHC), transcript variant 2, mRNA. (AA453467,NM_017448,Hs.99881)
(gM) interferon-stimulated transcription factor 3, gamma 48kDa_(AA291389,_,Hs.1706)
(gC) insulin-like growth factor binding protein 1 (IGFBP1), mRNA. (AA233185,NM_000596,Hs.102122)
(gN) serine/threonine kinase 4 (STK4), mRNA. (T95014,NM_006282,Hs.35140)
(gC) adipose most abundant gene transcript 1 (APM1), mRNA. (H45618,NM_004797,_)
(gM) protein tyrosine phosphatase, receptor type, N (PTPRN), mRNA. (R45941,NM_002846,Hs.89655)
(gC) mitogen-activated protein kinase 3_(AA454819,_,Hs.861)
(gC) lectin, mannose-binding, 1 (LMAN1), mRNA. (H74190,NM_005570,Hs.287912)
(gC) insulin receptor_(AA001614,_,Hs.89695)
(gN) protein phosphatase 1, regulatory (inhibitor) subunit 1A (PPP1R1A), mRNA. (AA460827,NM_006741,Hs.76780)
(gC) phosphatidic acid phosphatase type 2B (PPAP2B), mRNA. (T71976,NM_003713,Hs.173717)
(gC) diacylglycerol kinase, delta 130kDa (DGKD), transcript variant 2, mRNA. (AA280692,NM_152879,Hs.115907)
(gC) TNF receptor-associated factor 5 (TRAF5), transcript variant 2, mRNA. (AA102634,NM_145759,Hs.29736)
(gC) amyloid beta (A4) precursor protein (protease nexin-II, Alzheimer disease) (APP), mRNA. (W42849,NM_000484,Hs.177486)
(gC) pleckstrin homology domain containing, family A (phosphoinositide binding specific) member 1 (PLEKHA1), mRNA. (N95011,NM_021622,Hs.287830)
(gC) phospholysine phosphohistidine inorganic pyrophosphate phosphatase (LHPP), mRNA. (N38886,NM_022126,Hs.20950)
(gC) solute carrier family 7 (cationic amino acid transporter, y+ system), member 5 (SLC7A5), mRNA. (AA419177,NM_003486,Hs.184601)
(gC) 3-hydroxysteroid epimerase (RODH), mRNA. (AA034945,NM_003725,Hs.11958)
(gM) translocase of outer mitochondrial membrane 20 (yeast) homolog (KIAA0016), mRNA. (AA644550,NM_014765,Hs.75187)
(gC) Human heat shock protein 86 mRNA, 5'end_(H88540,_,Hs.381246)
(gC) argininosuccinate lyase (ASL), mRNA. (AA486741,NM_000048,Hs.61258)
(gN) phosphatidylserine decarboxylase (PISD), mRNA. (AA663549,NM_014338,Hs.8128)
(gC) acyloxyacyl hydrolase (neutrophil)_(W90002,_,Hs.82542)
(gC) Rho GTPase activating protein 6 (ARHGAP6), transcript variant 1, mRNA. (AA495981,NM_013427,Hs.250830)
(gC) 3-phosphoinositide dependent protein kinase-1 (PDPK1), mRNA. (N22904,NM_002613,Hs.154729)
(gC) protein kinase (cAMP-dependent, catalytic) inhibitor beta_(H04769,_,Hs.106106)
(gM) protein tyrosine phosphatase, receptor type, G (PTPRG), mRNA. (R38343,NM_002841,Hs.89627)
(g) tumor-associated calcium signal transducer 2 (TACSTD2), mRNA. (AA454810,NM_002353,Hs.23582)
(gF) phosphate cytidylyltransferase 2, ethanolamine (PCYT2), mRNA. (R22219,NM_002861,Hs.226377)
(gC) Rho guanine exchange factor (GEF) 16 (ARHGEF16), mRNA. (AA482070,NM_014448,Hs.87435)
(gC) protein tyrosine phosphatase, receptor type, N polypeptide 2 (PTPRN2), transcript variant 3, mRNA. (AA464590,NM_130843,Hs.74624)
(gC) inositol 1,3,4-triphosphate 5/6 kinase (ITPK1), mRNA. (AA463931,NM_014216,Hs.6453)
(gC) golgi apparatus protein 1 (GLG1), mRNA. (H66617,NM_012201,Hs.78979)
(gC) CD24 antigen (small cell lung carcinoma cluster 4 antigen) (CD24), mRNA. (H59916,NM_013230,Hs.286124)
(gC) aldolase C, fructose-bisphosphate (ALDOC), mRNA. (R39463,NM_005165,Hs.155247)
(gC) retinoid X receptor, beta (RXRB), mRNA. (H42247,NM_021976,Hs.79372)
(gM) NGFI-A binding protein 2 (EGR1 binding protein 2)_(AA434391,_,Hs.159223)
(gM) ketohexokinase (fructokinase) (KHK), transcript variant b, mRNA. (T61256,NM_006488,Hs.81454)
(gM) protein phosphatase 1, regulatory (inhibitor) subunit 11 (PPP1R11), mRNA. (AA485347,NM_021959,Hs.82887)
(gM) tripartite motif-containing 31 (TRIM31), transcript variant 1, mRNA. (AA054321,NM_007028,Hs.91096)
(gM) glutathione S-transferase theta 2 (GSTT2), mRNA. (AA490208,NM_000854,Hs.1581)
(gW) general transcription factor IIB (GTF2B), mRNA. (H23978,NM_001514,Hs.258561)
(gM) chemokine (C-X-C motif) ligand 2 (CXCL2), mRNA. (R50407,NM_002089,Hs.75765)
(gC) fibronectin 1 (FN1), transcript variant 1, mRNA. (R62612,NM_002026,Hs.287820)
(gC) zinc finger protein 144 (Mel-18) (ZNF144), mRNA. (AA464421,NM_007144,Hs.184669)
(gC) alanine-glyoxylate aminotransferase (oxalosis I; hyperoxaluria I; glycolicaciduria; serine-pyruvate aminotransferase) (AGXT), mRNA. (N57872,NM_000030,Hs.144567)
(gN) acyl-Coenzyme A dehydrogenase, very long chain (ACADVL), nuclear gene encoding mitochondrial protein, mRNA. (AA464163,NM_000018,Hs.82208)
(gC) vitronectin (serum spreading factor, somatomedin B, complement S-protein) (VTN), mRNA. (N58107,NM_000638,Hs.2257)
(gC) protein tyrosine phosphatase, receptor type, F (PTPRF), transcript variant 2, mRNA. (AA598513,NM_130440,Hs.75216)
(gM) phospholipase A2, group IIA (platelets, synovial fluid) (PLA2G2A), nuclear gene encoding mitochondrial protein, mRNA. (T61271,NM_000300,Hs.76422)
(gC) phosphoglucomutase 1 (PGM1), mRNA. (AA488373,NM_002633,Hs.1869)
(gC) phosphatidic acid phosphatase type 2B (PPAP2B), mRNA. (T71976,NM_003713,Hs.173717)
(gC) UDP-glucose ceramide glucosyltransferase-like 1_(R98442,_,Hs.105794)
(gC) acetyl-Coenzyme A carboxylase alpha_(AA464580,_,Hs.7232)
(gC) acetyl-Coenzyme A synthetase 2 (ADP forming) (ACAS2), transcript variant 2, mRNA. (AA455146,NM_139274,Hs.14779)
(gC) ribosomal protein S6 kinase, 90kDa, polypeptide 3_(R95841,_,Hs.173965)
(gC) tumor necrosis factor (ligand) superfamily, member 13 (TNFSF13), mRNA. (AA443577,NM_003808,Hs.54673)
(gC) stearoyl-CoA desaturase (delta-9-desaturase) (SCD), mRNA. (AA457700,NM_005063,Hs.119597)
(gC) phosphorylase kinase, alpha 2 (liver) (PHKA2), mRNA. (AA677340,NM_000292,Hs.54941)
(gC) protein tyrosine phosphatase, receptor type, U (PTPRU), transcript variant 1, mRNA. (AA644448,NM_133178,Hs.19718)
(gC) serine (or cysteine) proteinase inhibitor, clade A (alpha-1 antiproteinase, antitrypsin), member 4 (SERPINA4), mRNA. (N58558,NM_006215,Hs.159628)
(gM) carboxypeptidase A3 (mast cell) (CPA3), mRNA. (T64223,NM_001870,Hs.646)
(gC) aldehyde dehydrogenase 3 family, member B1 (ALDH3B1), mRNA. (N93686,NM_000694,_)
(gC) electron-transfer-flavoprotein, beta polypeptide (ETFB), mRNA. (T62040,NM_001985,Hs.74047)
(gC) histone deacetylase 6 (HDAC6), mRNA. (T55835,NM_006044,Hs.6764)
(gC) glutathione peroxidase 3 (plasma) (GPX3), mRNA. (AA664180,NM_002084,Hs.336920)
(gC) hyperpolarization activated cyclic nucleotide-gated potassium channel 3_(H77542,_,Hs.284171)
(gC) chemokine (C-X-C motif) ligand 16 (CXCL16), mRNA. (AA411656,NM_022059,Hs.82407)
(gC) phospholipase C, delta 1 (PLCD1), mRNA. (R55490,NM_006225,Hs.80776)
(gC) phosphofructokinase, liver (PFKL), mRNA. (W72140,NM_002626,Hs.155455)
(gC) alpha-2-macroglobulin (A2M), mRNA. (AA775447,NM_000014,Hs.74561)
(gC) nuclear factor of kappa light polypeptide gene enhancer in B-cells inhibitor, epsilon_(AA437370,_,Hs.182885)
(gC) alcohol dehydrogenase IB (class I), beta polypeptide_(AA682469,_,Hs.4)
(gM) protease, serine, 2 (trypsin 2) (PRSS2), mRNA. (AA284528,NM_002770,Hs.241561)
(gM) glutathione peroxidase 4 (phospholipid hydroperoxidase) (GPX4), mRNA. (AA454856,NM_002085,Hs.2706)
(g) proteasome (prosome, macropain) subunit, beta type, 10 (PSMB10), mRNA. (T54166,NM_002801,Hs.9661)
(g) phosphatidylserine synthase 1 (PTDSS1), mRNA. (H28984,NM_014754,Hs.77329)
(g) N-acylaminoacyl-peptide hydrolase (APEH), mRNA. (AA455941,NM_001640,Hs.78223)
(g) lectin, galactoside-binding, soluble, 7 (galectin 7) (LGALS7), mRNA. (AA011057,NM_002307,Hs.99923)
(gC) suppression of tumorigenicity 13 (colon carcinoma) (Hsp70 interacting protein) (ST13), mRNA. (H65676,NM_003932,Hs.119222)
(gM) peroxisome proliferative activated receptor, gamma (PPARG), transcript variant 1, mRNA. (AA088420,NM_138712,Hs.100724)
(gC) polymerase (RNA) mitochondrial (DNA directed) (POLRMT), nuclear gene encoding mitochondrial protein, mRNA. (R31115,NM_005035,Hs.153880)
(gC) ATP synthase, H+ transporting, mitochondrial F0 complex, subunit c (subunit 9) isoform 3 (ATP5G3), mRNA. (H47080,NM_001689,Hs.429)
(gC) phosphoribosyl pyrophosphate synthetase-associated protein 1 (PRPSAP1), mRNA. (R44822,NM_002766,Hs.77498)
(gC) catenin (cadherin-associated protein), delta 1 (CTNND1), mRNA. (AA025276,NM_001331,Hs.166011)
(gC) UDP-glucuronic acid/UDP-N-acetylgalactosamine dual transporter_(N80922,_,Hs.82635)
(gM) solute carrier family 7 (cationic amino acid transporter, y+ system), member 6 (SLC7A6), mRNA. (AA418078,NM_003983,Hs.10315)
(gM) isopentenyl-diphosphate delta isomerase (IDI1), mRNA. (H08820,NM_004508,Hs.76038)
(gC) guanine monphosphate synthetase (GMPS), mRNA. (N59764,NM_003875,_)
(gC) CASP2 and RIPK1 domain containing adaptor with death domain_(R37937,_,Hs.155566)
(gC) glycosyltransferase AD-017 (AD-017), transcript variant 1, mRNA. (H94897,NM_152932,Hs.283737)
(gC) protein phosphatase 1, catalytic subunit, alpha isoform (PPP1CA), mRNA. (AA443982,NM_002708,Hs.183994)
(gC) tumor necrosis factor, alpha-induced protein 1 (endothelial) (TNFAIP1), mRNA. (AA456314,NM_021137,Hs.76090)
(gC) protein disulfide isomerase related protein (calcium-binding protein, intestinal-related) (ERP70), mRNA. (N59626,NM_004911,Hs.93659)
(gC) serine/threonine kinase 6 (STK6), mRNA. (R19158,NM_003600,Hs.250822)
(gK) eukaryotic translation initiation factor 2B, subunit 2 beta, 39kDa (EIF2B2), mRNA. (R86305,NM_014239,Hs.170001)
(gC) NADH dehydrogenase (ubiquinone) Fe-S protein 4, 18kDa (NADH-coenzyme Q reductase) (NDUFS4), mRNA. (AA055102,NM_002495,Hs.10758)
(gC) CASP8 and FADD-like apoptosis regulator (CFLAR), mRNA. (AA453766,NM_003879,Hs.195175)
(gC) signal recognition particle 72kDa (SRP72), mRNA. (AA463631,NM_006947,Hs.237825)
(gC) translational inhibitor protein p14.5 (UK114), mRNA. (N72715,NM_005836,Hs.18426)
(gC) progesterone receptor membrane component 1 (PGRMC1), mRNA. (N66942,NM_006667,Hs.90061)
(gC) acyl-Coenzyme A oxidase 1, palmitoyl_(H65660,_,Hs.379991)
(gC) sialyltransferase 4C (beta-galactoside alpha-2,3-sialytransferase) (SIAT4C), mRNA. (AA453813,NM_006278,Hs.75268)
(gM) glycogen synthase 1 (muscle) (GYS1), mRNA. (H08732,NM_002103,Hs.772)
(gC) glycine dehydrogenase (decarboxylating; glycine decarboxylase, glycine cleavage system protein P) (GLDC), mRNA. (N58494,NM_000170,Hs.380791)
(gK) glutathione synthetase (GSS), mRNA. (AA463458,NM_000178,Hs.82327)
(gC) N-myristoyltransferase 1 (NMT1), mRNA. (AA436406,NM_021079,Hs.111039)
(gM) fumarate hydratase (FH), nuclear gene encoding mitochondrial protein, mRNA. (AA026918,NM_000143,Hs.75653)
(gC) deoxyguanosine kinase (DGUOK), transcript variant 2, nuclear gene encoding mitochondrial protein, mRNA. (R07506,NM_080918,Hs.77494)
(gF) damage-specific DNA binding protein 2, 48kDa (DDB2), mRNA. (AA410404,NM_000107,Hs.77602)
(gC) defender against cell death 1 (DAD1), mRNA. (AA455281,NM_001344,Hs.82890)
(gM) CD59 antigen p18-20 (antigen identified by monoclonal antibodies 16.3A5, EJ16, EJ30, EL32 and G344) (CD59), mRNA. (H60549,NM_000611,Hs.278573)
(gC) apolipoprotein C-II (APOC2), mRNA. (AA454580,NM_000483,Hs.75615)
(gK) amyloid beta (A4) precursor-like protein 2 (APLP2), mRNA. (H89517,NM_001642,Hs.279518)
(gC) ATP synthase, H+ transporting, mitochondrial F0 complex, subunit b, isoform 1 (ATP5F1), mRNA. (AA453765,NM_001688,Hs.81634)
(gC) ubiquitin-conjugating enzyme E2A (RAD6 homolog) (UBE2A), mRNA. (AA600173,NM_003336,Hs.80612)
(gC) pyruvate dehydrogenase (lipoamide) alpha 1 (PDHA1), mRNA. (T65758,NM_000284,Hs.1023)
(gC) chemokine (C-X-C motif) receptor 4 (CXCR4), mRNA. (T62636,NM_003467,Hs.89414)
(gF) putative chemokine receptor; GTP-binding protein (HM74), mRNA. (R02740,NM_006018,Hs.137555)
(gC) proteasome (prosome, macropain) activator subunit 1 (PA28 alpha)_(T47815,_,Hs.75348)
(gC) inositol polyphosphate-5-phosphatase, 145kDa (INPP5D), mRNA. (AA521067,NM_005541,Hs.155939)
(gM) holocytochrome c synthase (cytochrome c heme-lyase) (HCCS), mRNA. (AA281549,NM_005333,Hs.211571)
(gC) mitogen-activated protein kinase kinase kinase 12 (MAP3K12), mRNA. (AA053674,NM_006301,Hs.211601)
(gC) ornithine decarboxylase antizyme 1 (OAZ1), mRNA. (AA487466,NM_004152,Hs.380062)
(gC) anti-oxidant protein 2 (non-selenium glutathione peroxidase, acidic calcium-independent phospholipase A2) (AOP2), mRNA. (AA598874,NM_004905,Hs.120)
(gC) high density lipoprotein binding protein (vigilin) (HDLBP), mRNA. (AA457697,NM_005336,Hs.177516)
(gC) calcium/calmodulin-dependent protein kinase I (CAMK1), mRNA. (H29322,NM_003656,Hs.184402)
(gC) Rab geranylgeranyltransferase, beta subunit (RABGGTB), mRNA. (AA456028,NM_004582,Hs.78948)
(gC) dual-specificity tyrosine-(Y)-phosphorylation regulated kinase 4_(AA450003,_,Hs.17154)
(gC) hydroxysteroid (17-beta) dehydrogenase 4 (HSD17B4), mRNA. (AA487914,NM_000414,Hs.75441)
(gC) guanine nucleotide binding protein (G protein), beta polypeptide 1 (GNB1), mRNA. (AA487912,NM_002074,Hs.215595)
(gC) cytochrome c oxidase subunit VIa polypeptide 1 (COX6A1), nuclear gene encoding mitochondrial protein, mRNA. (AA482243,NM_004373,Hs.180714)
(gC) lysosomal apyrase-like 1_(AA452541,_,Hs.201377)
(gC) LPS-induced TNF-alpha factor (PIG7), mRNA. (AA625666,NM_004862,Hs.76507)
(gK) peroxiredoxin 5 (PRDX5), mRNA. (N68467,NM_012094,Hs.31731)
(gC) oxysterol binding protein_(AA012822,_,Hs.24734)
(gC) NADH dehydrogenase (ubiquinone) 1 alpha subcomplex, 7, 14.5kDa (NDUFA7), mRNA. (AA022627,NM_005001,Hs.19561)
(gC) NADH dehydrogenase (ubiquinone) 1 beta subcomplex, 6, 17kDa_(AA032077,_,Hs.109646)
(gC) NADH dehydrogenase (ubiquinone) flavoprotein 3, 10kDa (NDUFV3), mRNA. (W96224,NM_021075,Hs.59745)
(gM) lipase, hormone-sensitive (LIPE), mRNA. (H50238,NM_005357,Hs.95351)
(gC) BCL2/adenovirus E1B 19kDa interacting protein 3-like_(AA025112,_,Hs.132955)
(gC) S-adenosylmethionine decarboxylase 1 (AMD1), mRNA. (AA504772,NM_001634,Hs.262476)
(gF) mitochondrial ribosomal protein L35 (MRPL35), nuclear gene encoding mitochondrial protein, transcript variant 1, mRNA. (AA120816,NM_016622,Hs.93814)
(gC) cell growth regulatory with ring finger domain (CGR19), mRNA. (W89211,NM_006568,Hs.59106)
(gC) ribosomal protein S6 kinase, 70kDa, polypeptide 2 (RPS6KB2), mRNA. (W47353,NM_003952,_)
(gC) NADH dehydrogenase (ubiquinone) 1 beta subcomplex, 5, 16kDa (NDUFB5), mRNA. (N93053,NM_002492,Hs.19236)
(gC) NADH dehydrogenase (ubiquinone) 1 beta subcomplex, 7, 18kDa (NDUFB7), mRNA. (AA428058,NM_004146,Hs.661)
(gC) S-adenosylhomocysteine hydrolase-like 1 (AHCYL1), mRNA. (AA454718,NM_006621,Hs.4113)
(gC) BCL2-like 13 (apoptosis facilitator) (BCL2L13), nuclear gene encoding mitochondrial protein, mRNA. (N51957,NM_015367,Hs.10267)
(gM) dolichyl-phosphate mannosyltransferase polypeptide 2, regulatory subunit (DPM2), transcript variant 2, mRNA. (R78592,NM_152690,_)
(gC) butyrate-induced transcript 1 (HSPC121), mRNA. (N50073,NM_016395,Hs.260622)
(gC) mitochondrial ribosomal protein L42 (MRPL42), mRNA. (N89861,NM_014050,Hs.112110)
(gC) hydroxysteroid (17-beta) dehydrogenase 12 (HSD17B12), mRNA. (N66644,NM_016142,Hs.279617)
(gC) protein phosphatase 1, regulatory (inhibitor) subunit 12A (PPP1R12A), mRNA. (W32763,NM_002480,Hs.16533)
(gC) lipopolysaccharide specific response-68 protein_(R95913,_,Hs.103189)
(gC) mitochondrial ribosomal protein L43 (MRPL43), mRNA. (AA040752,NM_032112,Hs.151945)
(gC) protein tyrosine phosphatase, non-receptor type 2 (PTPN2), transcript variant 1, mRNA. (AA428195,NM_002828,Hs.82829)
(gC) monoamine oxidase B (MAOB), nuclear gene encoding mitochondrial protein, mRNA. (AA682423,NM_000898,Hs.82163)
(gC) solute carrier family 25 (mitochondrial carrier; oxoglutarate carrier), member 11 (SLC25A11), mRNA. (AA670357,NM_003562,Hs.184877)
(gC) inositol 1,4,5-triphosphate receptor, type 3 (ITPR3), mRNA. (AA701976,NM_002224,Hs.77515)
(gC) UDP-glucose pyrophosphorylase 2_(AA044390,_,Hs.77837)
(gC) acetyl-Coenzyme A transporter (ACATN), mRNA. (AA703187,NM_004733,Hs.285176)
(gM) lysyl oxidase-like 2 (LOXL2), mRNA. (AA676458,NM_002318,Hs.83354)
(gC) caspase 10, apoptosis-related cysteine protease (CASP10), transcript variant D, mRNA. (H80712,NM_032977,Hs.5353)
(gC) serine hydroxymethyltransferase 2 (mitochondrial) (SHMT2), mRNA. (AA477428,NM_005412,Hs.14839)
(gC) protein inhibitor of activated STAT, 1 (PIAS1), mRNA. (R43509,NM_016166,Hs.75251)
(gC) CDP-diacylglycerol--inositol 3-phosphatidyltransferase (phosphatidylinositol synthase) (CDIPT), transcript variant 2, mRNA. (AA430520,NM_145752,Hs.121549)
(gN) eukaryotic translation initiation factor 3, subunit 4 delta, 44kDa (EIF3S4), mRNA. (AA668703,NM_003755,Hs.28081)
(gF) COX17 homolog, cytochrome c oxidase assembly protein (yeast) (COX17), nuclear gene encoding mitochondrial protein, mRNA. (AA099855,NM_005694,Hs.16297)
(gC) phosphatidylinositol-4-phosphate 5-kinase, type I, beta (PIP5K1B), mRNA. (R39069,NM_003558,Hs.78406)
(gC) nicotinamide nucleotide transhydrogenase_(H22944,_,Hs.18136)
(gC) ATP citrate lyase (ACLY), mRNA. (AA136054,NM_001096,Hs.174140)
(gC) acid sphingomyelinase-like phosphodiesterase (ASM3A), mRNA. (AA676836,NM_006714,Hs.42945)
(gC) glutathione S-transferase theta 1 (GSTT1), mRNA. (H99813,NM_000853,Hs.77490)
(gC) dihydrolipoamide S-acetyltransferase (E2 component of pyruvate dehydrogenase complex)_(N29901,_,Hs.115285)
(gC) calcium channel, voltage-dependent, beta 1 subunit (CACNB1), mRNA. (W72250,NM_000723,Hs.635)
(gC) cystathionine-beta-synthase (CBS), mRNA. (AA430367,NM_000071,_)
(gC) ATP synthase, H+ transporting, mitochondrial F1 complex, delta subunit (ATP5D), mRNA. (AA669314,NM_001687,Hs.89761)
(gC) ATP synthase, H+ transporting, mitochondrial F0 complex, subunit c (subunit 9), isoform 2 (ATP5G2), mRNA. (AA455126,NM_005176,Hs.89399)
(gM) protein phosphatase 1, regulatory (inhibitor) subunit 12A (PPP1R12A), mRNA. (AA487028,NM_002480,Hs.16533)
(gC) aldo-keto reductase family 7, member A2 (aflatoxin aldehyde reductase) (AKR7A2), mRNA. (T62865,NM_003689,Hs.6980)
(gM) phosphoglycerate kinase 1 (PGK1), mRNA. (AA599187,NM_000291,Hs.78771)
(gC) TRAF interacting protein (TRIP), mRNA. (AA186427,NM_005879,Hs.21254)
(gM) inosine triphosphatase (nucleoside triphosphate pyrophosphatase) (ITPA), mRNA. (AA610004,NM_033453,Hs.6817)
(gM) succinate dehydrogenase complex, subunit C, integral membrane protein, 15kDa_(AA062805,_,Hs.3577)
(gC) hsp70-interacting protein (HSPBP1), mRNA. (AA401391,NM_012267,Hs.53066)
(gC) G protein-coupled receptor 108_(W88995,_,Hs.167641)
(gC) nuclear receptor binding protein (NRBP), mRNA. (W59987,NM_013392,Hs.272736)
(gM) solute carrier family 39 (zinc transporter), member 3_(N59534,_,Hs.306422)
(gC) nucleoporin Nup43 (Nup43), mRNA. (N67816,NM_024647,Hs.53263)
(gC) MAP kinase-interacting serine/threonine kinase 2 (MKNK2), mRNA. (AA488413,NM_017572,Hs.261828)
(gC) uridine-cytidine kinase 1 (UCK1), mRNA. (T53325,NM_031432,Hs.9597)
(gC) ubiquitin-conjugating enzyme UBC3B (UBC3B), mRNA. (T71869,NM_017811,Hs.11184)
(gC) eukaryotic translation initiation factor 4 gamma, 3 (EIF4G3), mRNA. (AA191463,NM_003760,Hs.25732)
(gC) cAMP responsive element binding protein-like 2 (CREBL2), mRNA. (R64144,NM_001310,Hs.13313)
(gM) plasma glutamate carboxypeptidase (PGCP), mRNA. (AA460833,NM_016134,Hs.197335)
(gC) isoprenylcysteine carboxyl methyltransferase (ICMT), transcript variant 2, mRNA. (AA487020,NM_170705,Hs.183212)
(gM) solute carrier family 38, member 2 (SLC38A2), mRNA. (AA598996,NM_018976,Hs.298275)
(gC) transmembrane protein induced by tumor necrosis factor alpha (TMPIT), mRNA. (R77144,NM_031925,_)
(gX) mitogen-activated protein kinase 8_(W47667,_,Hs.267445)
(gC) phosphorylase, glycogen; liver (Hers disease, glycogen storage disease type VI) (PYGL), mRNA. (H91680,NM_002863,Hs.771)
(gC) serine/threonine kinase 24 (STE20 homolog, yeast)_(AA156737,_,Hs.168913)
(gC) cytochrome c oxidase subunit VIIc (COX7C), nuclear gene encoding mitochondrial protein, mRNA. (AA629719,NM_001867,Hs.3462)
(gC) P450 (cytochrome) oxidoreductase (POR), nuclear gene encoding mitochondrial protein, mRNA. (T73294,NM_000941,Hs.167246)
(gC) phosphodiesterase 6D, cGMP-specific, rod, delta (PDE6D), mRNA. (AA417919,NM_002601,Hs.48291)
(gK) cytokine induced protein 29 kDa (CIP29), mRNA. (AA461486,NM_032364,Hs.63908)
(gC) leucine carboxyl methyltransferase (LCMT), mRNA. (AA461443,NM_016015,Hs.8054)
(gC) receptor (TNFRSF)-interacting serine-threonine kinase 1_(AA426324,_,Hs.296327)
(gK) adenylosuccinate synthase_(AA431414,_,Hs.90011)
(gM) cytochrome P450, subfamily IIIA, polypeptide 5 pseudogene 2_(AA873089,_,Hs.166079)
(gC) ATP synthase, H+ transporting, mitochondrial F1 complex, beta polypeptide (ATP5B), nuclear gene encoding mitochondrial protein, mRNA. (AA708298,NM_001686,Hs.406510)
(gC) signal recognition particle 9kDa (SRP9), mRNA. (R43360,NM_003133,Hs.75975)
(gC) hydroxyacyl-Coenzyme A dehydrogenase/3-ketoacyl-Coenzyme A thiolase/enoyl-Coenzyme A hydratase (trifunctional protein), alpha subunit (HADHA), mRNA. (AA916323,NM_000182,Hs.75860)
(gC) eukaryotic translation initiation factor 3, subunit 2 beta, 36kDa (EIF3S2), mRNA. (AA936783,NM_003757,Hs.192023)
(gC) NADH dehydrogenase (ubiquinone) Fe-S protein 8, 23kDa (NADH-coenzyme Q reductase) (NDUFS8), mRNA. (AA127014,NM_002496,Hs.90443)
(gM) farnesyltransferase, CAAX box, beta (FNTB), mRNA. (H72268,NM_002028,Hs.276)
(gC) homolog of yeast long chain polyunsaturated fatty acid elongation enzyme 2_(H02231,_,Hs.250175)
(gC) ubiquinol-cytochrome c reductase core protein I (UQCRC1), mRNA. (AA293215,NM_003365,Hs.119251)
(gC) catenin (cadherin-associated protein), delta 1 (CTNND1), mRNA. (N67495,NM_001331,Hs.166011)
(gC) UDP-N-acetyl-alpha-D-galactosamine:polypeptide N-acetylgalactosaminyltransferase 1 (GalNAc-T1) (GALNT1), mRNA. (N51653,NM_020474,Hs.80120)
(gC) p53-regulated DDA3 (DDA3), mRNA. (N48162,NM_032636,Hs.405925)
(gC) polynucleotide phosphorylase-like (PNPASE), mRNA. (N62372,NM_033109,Hs.392004)
(gM) G protein-coupled receptor 48 (GPR48), mRNA. (AA678095,NM_018490,Hs.160271)
(gC) mitochondrial ribosomal protein L50 (MRPL50), nuclear gene encoding mitochondrial protein, mRNA. (AA700090,NM_019051,Hs.288224)
(g) lipocalin 2 (oncogene 24p3) (LCN2), mRNA. (AA400973,NM_005564,Hs.204238)
(g) lipase, hepatic (LIPC), mRNA. (N68256,NM_000236,Hs.9994)
(gC) histamine N-methyltransferase (HNMT), mRNA. (H53275,NM_006895,Hs.81182)
(gC) growth factor, augmenter of liver regeneration (ERV1 homolog, S. cerevisiae) (GFER), mRNA. (AA455303,NM_005262,Hs.27184)
(gC) glutathione transferase zeta 1 (maleylacetoacetate isomerase) (GSTZ1), transcript variant 2, mRNA. (AA428334,NM_145871,Hs.26403)
(gC) beclin 1 (coiled-coil, myosin-like BCL2 interacting protein) (BECN1), mRNA. (AA427906,NM_003766,Hs.12272)
(gM) glutamate-cysteine ligase, catalytic subunit_(H56069,_,Hs.151393)
(gC) cytochrome b-5 (CYB5), nuclear gene encoding mitochondrial protein, mRNA. (R91950,NM_001914,Hs.83834)
(gK) tumor necrosis factor receptor superfamily, member 5 (TNFRSF5), transcript variant 2, mRNA. (H98636,NM_152854,Hs.25648)
(gC) acyl-Coenzyme A dehydrogenase, short/branched chain (ACADSB), nuclear gene encoding mitochondrial protein, mRNA. (H95792,NM_001609,Hs.81934)
(gC) 24-dehydrocholesterol reductase (DHCR24), mRNA. (AA482228,NM_014762,Hs.75616)
(gC) 3-hydroxybutyrate dehydrogenase (heart, mitochondrial) (BDH), nuclear gene encoding mitochondrial protein, mRNA. (T67057,NM_004051,Hs.76893)
(gC) RAB25, member RAS oncogene family (RAB25), mRNA. (N93392,NM_020387,Hs.150826)
(gC) phospholipase A2, group XIII_(N73883,_,Hs.333175)
(gC) C1q and tumor necrosis factor related protein 6 (C1QTNF6), mRNA. (R16812,NM_031910,Hs.22011)
(gC) apolipoprotein B (including Ag(x) antigen) (APOB), mRNA. (H57779,NM_000384,Hs.585)
(gC) solute carrier family 2 (facilitated glucose transporter), member 10 (SLC2A10), mRNA. (AA404352,NM_030777,Hs.305971)
(gC) microsomal triglyceride transfer protein (large polypeptide, 88kDa)_(AA421278,_,Hs.195799)
(gC) lymphotoxin alpha (TNF superfamily, member 1) (LTA), mRNA. (W72329,NM_000595,Hs.36)
(gC) isocitrate dehydrogenase 2 (NADP+), mitochondrial (IDH2), nuclear gene encoding mitochondrial protein, mRNA. (AA679907,NM_002168,Hs.5337)
(gC) phenylalanine hydroxylase (PAH), mRNA. (AA682293,NM_000277,Hs.1870)
(gC) solute carrier family 9 (sodium/hydrogen exchanger), isoform 3 regulatory factor 1 (SLC9A3R1), mRNA. (AA425299,NM_004252,Hs.184276)
(gC) dihydrofolate reductase (DHFR), mRNA. (R00884,NM_000791,Hs.83765)
(gC) carnitine acetyltransferase (CRAT), nuclear gene encoding mitochondrial protein, transcript variant 3, mRNA. (AA621218,NM_144782,Hs.12068)
(gC) ATP synthase, H+ transporting, mitochondrial F0 complex, subunit c (subunit 9), isoform 1 (ATP5G1), mRNA. (AA046701,NM_005175,Hs.80986)
(gC) inhibitor of kappa light polypeptide gene enhancer in B-cells, kinase complex-associated protein (IKBKAP), mRNA. (AA608536,NM_003640,Hs.31323)
(gM) phosphoserine phosphatase (PSPH), mRNA. (AA488432,NM_004577,Hs.56407)
(gC) carboxypeptidase B2 (plasma, carboxypeptidase U)_(H47838,_,Hs.75572)
(gC) dihydrofolate reductase (DHFR), mRNA. (AA424790,NM_000791,Hs.83765)
(gC) elongation of very long chain fatty acids (FEN1/Elo2, SUR4/Elo3, yeast)-like 2_(H06525,_,Hs.246107)
(gC) aldehyde dehydrogenase 1 family, member B1 (ALDH1B1), mRNA. (R93551,NM_000692,Hs.169517)
(gC) G protein-coupled receptor kinase 5 (GPRK5), mRNA. (AA862435,NM_005308,Hs.211569)
(gC) glutathione reductase (GSR), mRNA. (AA777289,NM_000637,Hs.193974)
(gC) thiopurine S-methyltransferase (TPMT), mRNA. (AA677257,NM_000367,Hs.381154)
(gC) 3-hydroxy-3-methylglutaryl-Coenzyme A reductase (HMGCR), mRNA. (AA779417,NM_000859,Hs.11899)
(gC) peroxisomal membrane protein 2, 22kDa (PXMP2), mRNA. (N70714,NM_018663,Hs.49912)
(gC) 3-hydroxy-3-methylglutaryl-Coenzyme A synthase 1 (soluble)_(N62195,_,Hs.77910)
(gC) fatty acid amide hydrolase_(AA678178,_,Hs.288828)
(gC) 3 beta-hydroxy-delta 5-C27-steroid oxidoreductase (C(27)-3BETA-HSD), mRNA. (AA707080,NM_025193,Hs.23628)
(gC) phosphoinositide-binding protein PIP3-E_(N48178,_,Hs.185140)
(gC) suppressor of cytokine signaling 3 (SSI-3), mRNA. (AA001219,NM_003955,Hs.345728)
(gM) phosphatidylinositol (4,5) bisphosphate 5-phosphatase homolog; phosphatidylinositol polyphosphate 5-phosphatase type IV (PPI5PIV), mRNA. (R36587,NM_019892,Hs.25156)
(gC) glycoprotein (transmembrane) nmb (GPNMB), mRNA. (AA425450,NM_002510,Hs.82226)
(gC) PPAR binding protein_(N50681,_,Hs.15589)
(gM) low density lipoprotein-related protein 1 (alpha-2-macroglobulin receptor) (LRP1), mRNA. (AA464566,NM_002332,Hs.236894)
(gC) mitogen-activated protein kinase kinase kinase kinase 2 (MAP4K2), mRNA. (R50953,NM_004579,Hs.82979)
(gM) sulfotransferase, estrogen-preferring (STE), mRNA. (AA449459,NM_005420,Hs.54576)
(gC) ketohexokinase (fructokinase)_(R43253,_,Hs.81454)
(gC) TNF receptor-associated factor 1 (TRAF1), mRNA. (R71691,NM_005658,Hs.2134)
(gC) gap junction protein, beta 2, 26kDa (connexin 26)_(AA490466,_,Hs.323733)
(gC) phosphatidylserine-specific phospholipase A1alpha (PS-PLA1), mRNA. (H95978,NM_015900,Hs.17752)
(gF) adenylate cyclase 9_(H64281,_,Hs.20196)
(gC) protein phosphatase 2 (formerly 2A), regulatory subunit B (PR 52), gamma isoform_(N40919,_,Hs.279909)
(gC) serine palmitoyltransferase, long chain base subunit 2_(AA007687,_,Hs.59403)
(gC) protein tyrosine phosphatase, non-receptor type 1_(W92859,_,Hs.155894)
(gC) apoptosis-inducing protein D (APPD), mRNA. (AA443121,NM_024310,Hs.58389)
(gC) protein tyrosine phosphatase, non-receptor type substrate 1 (PTPNS1), mRNA. (AA417279,NM_080792,Hs.156114)
(gC) cyclin-dependent kinase inhibitor 2C (p18, inhibits CDK4) (CDKN2C), transcript variant 1, mRNA. (N72115,NM_001262,Hs.4854)
(gF) heat shock 70kDa protein 1-like_(H17513,_,Hs.80288)
(gC) eukaryotic translation initiation factor 2B, subunit 4 delta, 67kDa (EIF2B4), mRNA. (AA085589,NM_015636,Hs.169474)
(gC) eukaryotic translation initiation factor 4E binding protein 2_(H15159,_,Hs.278712)
(gC) chemokine (C-C motif) ligand 3_(AA416584,_,Hs.73817)
(gN) phosphodiesterase 4D interacting protein (myomegalin)_(AA486407,_,Hs.265848)
(gC) collagen, type XI, alpha 2 (COL11A2), transcript variant 2, mRNA. (N22033,NM_080681,Hs.121509)
(gM) N-acylsphingosine amidohydrolase (acid ceramidase) 1_(R60795,_,Hs.75811)
(gC) tumor necrosis factor receptor superfamily, member 21 (TNFRSF21), mRNA. (AA490494,NM_014452,Hs.159651)
(gC) nitric oxide synthase 2A (inducible, hepatocytes) (NOS2A), transcript variant 1, mRNA. (AA877840,NM_000625,Hs.193788)
(g) nuclear factor I/X (CCAAT-binding transcription factor) (NFIX), mRNA. (AA406269,NM_002501,Hs.35841)
(gC) low density lipoprotein receptor-related protein 6 (LRP6), mRNA. (N71497,NM_002336,Hs.23672)
(gN) CCAAT/enhancer binding protein (C/EBP), delta (CEBPD), mRNA. (AA043494,NM_005195,Hs.76722)
(gC) scavenger receptor class A, member 3_(R10675,_,Hs.128856)
(gN) G protein-coupled receptor 87 (GPR87), mRNA. (W79920,NM_023915,Hs.58561)
(gF) cytokine induced protein 29 kDa_(AA620546,_,Hs.63908)
(gC) endothelial differentiation, lysophosphatidic acid G-protein-coupled receptor, 2_(AA193405,_,Hs.75794)
(gC) chloride channel 4_(AA019316,_,Hs.199250)
(gC) potassium inwardly-rectifying channel, subfamily J, member 2 (KCNJ2), mRNA. (W44762,NM_000891,Hs.1547)
(gM) protein phosphatase 2, regulatory subunit B (B56), gamma isoform_(W35378,_,Hs.171734)
(g) membrane protein, palmitoylated 1, 55kDa (MPP1), mRNA. (N74236,NM_002436,Hs.1861)
(g) ATP-binding cassette, sub-family B (MDR/TAP), member 1 (ABCB1), mRNA. (AA455911,NM_000927,Hs.21330)
(gC) gamma-glutamyl hydrolase (conjugase, folylpolygammaglutamyl hydrolase) (GGH), mRNA. (AA456621,NM_003878,Hs.78619)
(gC) ATX1 antioxidant protein 1 homolog (yeast) (ATOX1), mRNA. (AA418694,NM_004045,Hs.279910)
(gC) c-mer proto-oncogene tyrosine kinase (MERTK), mRNA. (AA436564,NM_006343,Hs.117078)
(gC) transcription elongation factor B (SIII), polypeptide 1 (15kDa, elongin C) (TCEB1), mRNA. (W81685,NM_005648,Hs.184693)
(gC) proteasome (prosome, macropain) 26S subunit, non-ATPase, 2 (PSMD2), mRNA. (AA454852,NM_002808,Hs.74619)
(gM) mitogen-activated protein kinase 6 (MAPK6), mRNA. (H17504,NM_002748,Hs.271980)
(gC) glutathione S-transferase M3 (brain) (GSTM3), mRNA. (R63065,NM_000849,Hs.2006)
(gC) cystathionase (cystathionine gamma-lyase) (CTH), transcript variant 1, mRNA. (R07167,NM_001902,Hs.19904)
(gC) catalase (CAT), mRNA. (N54994,NM_001752,Hs.76359)
(gC) aminolevulinate, delta-, synthase 1 (ALAS1), nuclear gene encoding mitochondrial protein, mRNA. (AA447761,NM_000688,Hs.78712)
(gC) ATPase, H+ transporting, lysosomal 42kDa, V1 subunit C, isoform 1 (ATP6V1C1), mRNA. (H05768,NM_001695,Hs.86905)
(gF) SHC (Src homology 2 domain containing) transforming protein 1 (SHC1), mRNA. (T50498,NM_003029,Hs.81972)
(gC) ubiquitin-conjugating enzyme E2B (RAD6 homolog) (UBE2B), mRNA. (AA598492,NM_003337,Hs.811)
(gC) ubiquinol-cytochrome c reductase, Rieske iron-sulfur polypeptide 1 (UQCRFS1), nuclear gene encoding mitochondrial protein, mRNA. (AA448184,NM_006003,Hs.3712)
(gC) S-adenosylhomocysteine hydrolase (AHCY), mRNA. (AA485626,NM_000687,Hs.172673)
(gC) ribosomal protein S6 kinase, 70kDa, polypeptide 1 (RPS6KB1), mRNA. (AA425446,NM_003161,Hs.387792)
(gK) protein phosphatase 4 (formerly X), catalytic subunit (PPP4C), mRNA. (AA405562,NM_002720,Hs.2903)
(gC) protein phosphatase 2 (formerly 2A), regulatory subunit B (PR 52), alpha isoform_(AA598795,_,Hs.179574)
(gM) phosphogluconate dehydrogenase_(AA598759,_,Hs.75888)
(gM) tryptophan 2,3-dioxygenase (TDO2), mRNA. (T72398,NM_005651,Hs.183671)
(gC) amine oxidase, copper containing 3 (vascular adhesion protein 1) (AOC3), mRNA. (AA036975,NM_003734,Hs.198241)
(gC) proteasome (prosome, macropain) 26S subunit, non-ATPase, 9 (PSMD9), mRNA. (AA403126,NM_002813,Hs.5648)
(gC) heat shock 105kD (HSP105B), mRNA. (AA485151,NM_006644,Hs.36927)
(gC) lipin 1 (LPIN1), mRNA. (AA446822,NM_145693,Hs.81412)
(gC) histidyl-tRNA synthetase-like (HARSL), mRNA. (T70037,NM_012208,Hs.278507)
(gC) Ras-related GTP-binding protein (RAGA), mRNA. (AA406613,NM_006570,Hs.57304)
(gC) phosphatidylinositol-4-phosphate 5-kinase, type I, gamma_(AA482251,_,Hs.275182)
(gN) Jun dimerization protein 2 (jdp2), mRNA. (AA443659,NM_130469,Hs.154095)
(gC) protein phosphatase 2 (formerly 2A), catalytic subunit, alpha isoform (PPP2CA), mRNA. (AA599092,NM_002715,Hs.91773)
(gC) mitogen-activated protein kinase 8 interacting protein 2_(R22306,_,Hs.356523)
(gM) protein phosphatase 1, regulatory subunit 10 (PPP1R10), mRNA. (T75485,NM_002714,Hs.106019)
(gC) scavenger receptor cysteine-rich type 1 protein M160 precursor, mRNA, complete cds, alternatively spliced_(N69291,_,Hs.49636)
(gC) betaine-homocysteine methyltransferase 2 (BHMT2), mRNA. (R98074,NM_017614,Hs.172382)
(gC) phosphatidylserine decarboxylase (PISD), mRNA. (W69460,NM_014338,Hs.8128)
(gC) fatty acid desaturase 1 (FADS1), mRNA. (AA431773,NM_013402,Hs.132898)
(gC) inositol 1,4,5-trisphosphate 3-kinase C_(N46828,_,Hs.21453)
(gC) mitogen-activated protein kinase kinase kinase 2 (MAP3K2), mRNA. (AA447971,NM_006609,Hs.28827)
(gC) mitochondrial ribosomal protein S10 (MRPS10), nuclear gene encoding mitochondrial protein, mRNA. (AA457737,NM_018141,Hs.380887)
(gC) cytochrome c oxidase subunit Vb_(R73661,_,Hs.1342)
(gC) 3-hydroxyisobutyryl-Coenzyme A hydrolase_(AA459668,_,Hs.236642)
(gC) protein kinase, AMP-activated, gamma 1 non-catalytic subunit_(AA018676,_,Hs.3136)
(gC) adipose differentiation-related protein (ADFP), mRNA. (AA700054,NM_001122,Hs.3416)
(gC) apolipoprotein H (beta-2-glycoprotein I) (APOH), mRNA. (H68848,NM_000042,Hs.1252)
(gC) solute carrier family 25 (mitochondrial carrier; adenine nucleotide translocator), member 5 (SLC25A5), nuclear gene encoding mitochondrial protein, mRNA. (AA404486,NM_001152,Hs.79172)
(gC) BCL2-like 13 (apoptosis facilitator) (BCL2L13), nuclear gene encoding mitochondrial protein, mRNA. (T57777,NM_015367,Hs.10267)
(gC) protein tyrosine phosphatase type IVA, member 2 (PTP4A2), transcript variant 1, mRNA. (T55728,NM_003479,Hs.82911)
(gC) interleukin 6 receptor_(T52330,_,Hs.193400)
(gC) phosphatidylinositol 4-kinase type II (PI4KII), mRNA. (R38917,NM_018425,Hs.25300)
(gC) voltage-dependent anion channel 3 (VDAC3), mRNA. (AA460728,NM_005662,Hs.7381)
(gC) mitogen-activated protein kinase kinase kinase 7 (MAP3K7), transcript variant D, mRNA. (AA460969,NM_145333,Hs.7510)
(gC) ATPase, H+ transporting, lysosomal 9kDa, V0 subunit e (ATP6V0E), mRNA. (AA486112,NM_003945,Hs.24322)
(gC) mitogen-activated protein kinase kinase kinase 14 (MAP3K14), mRNA. (W61116,NM_003954,Hs.47007)
(gC) fibroblast growth factor receptor-like 1 (FGFRL1), mRNA. (AA434090,NM_021923,Hs.193326)
(gC) NEFA-interacting nuclear protein NIP30 (NIP30), mRNA. (T62832,NM_024946,Hs.285017)
(gC) tyrosyl-tRNA synthetase (YARS), mRNA. (AA102053,NM_003680,Hs.239307)
(gC) ATPase, H+ transporting, lysosomal 13kDa, V1 subunit G isoform 1 (ATP6V1G1), mRNA. (AA608567,NM_004888,Hs.90336)
(gC) oxysterol binding protein-like 10 (OSBPL10), mRNA. (AA486183,NM_017784,Hs.321622)
(gC) TNF-induced protein (GG2-1), mRNA. (AA190825,NM_014350,Hs.17839)
(gC) UDP-glucose ceramide glucosyltransferase_(AA165628,_,Hs.23703)
(gC) RNA polymerase I transcription factor RRN3 (RRN3), mRNA. (AA443853,NM_018427,Hs.110103)
(gI) phosphatidylserine receptor_(AA459945,_,Hs.72660)
(gC) phospholipase A2, group XII (PLA2G12), mRNA. (AA417558,NM_030821,Hs.25206)
(gC) potassium inwardly-rectifying channel, subfamily J, member 8_(AA436184,_,Hs.102308)
(gK) phosphorylase, glycogen; brain (PYGB), nuclear gene encoding mitochondrial protein, mRNA. (AA922705,NM_002862,Hs.75658)
(gC) fatty acid binding protein 3, muscle and heart (mammary-derived growth inhibitor)_(AA044307,_,Hs.49881)
(gC) solute carrier family 25 (mitochondrial carrier; adenine nucleotide translocator), member 4 (SLC25A4), nuclear gene encoding mitochondrial protein, mRNA. (R53942,NM_001151,Hs.2043)
(gC) protein phosphatase 1, regulatory (inhibitor) subunit 15B_(R72296,_,Hs.334712)
(gC) pleckstrin homology-like domain, family A, member 1_(H26271,_,Hs.82101)
(gC) guanine nucleotide binding protein (G protein) alpha 12_(R83896,_,Hs.182874)
(gC) translocase of inner mitochondrial membrane 22 homolog (yeast) (TIMM22), mRNA. (R86713,NM_013337,Hs.87595)
(gC) mitogen-activated protein kinase kinase kinase kinase 5_(AA708269,_,Hs.246970)
(gC) mitochondrial ribosomal protein S30 (MRPS30), mRNA. (N33236,NM_016640,Hs.28555)
(gC) NADH dehydrogenase (ubiquinone) 1 alpha subcomplex, 10, 42kDa (NDUFA10), mRNA. (N72263,NM_004544,Hs.198271)
(gC) pleckstrin homology domain containing, family A (phosphoinositide binding specific) member 3_(N62144,_,Hs.41086)
(gC) solute carrier family 7, (cationic amino acid transporter, y+ system) member 11_(N59336,_,Hs.6682)
(gC) peptidylprolyl isomerase (cyclophilin)-like 1 (PPIL1), mRNA. (AA678009,NM_016059,Hs.27693)
(gC) arginyl aminopeptidase (aminopeptidase B) (RNPEP), mRNA. (R64101,NM_020216,Hs.283667)
(gC) hypoxia-inducible factor 1, alpha subunit (basic helix-loop-helix transcription factor) (HIF1A), mRNA. (AA598526,NM_001530,Hs.197540)
(gC) cytochrome c (HCS), mRNA. (R52654,NM_018947,Hs.169248)
(gC) mitogen-activated protein kinase 13 (MAPK13), mRNA. (AA157499,NM_002754,Hs.178695)
(gM) SHB (Src homology 2 domain containing) adaptor protein B (SHB), mRNA. (AA427595,NM_003028,Hs.379206)
(gK) ribosomal protein L21 (RPL21), mRNA. (AA464743,NM_000982,Hs.350077)
(gM) proteasome (prosome, macropain) subunit, beta type, 6 (PSMB6), mRNA. (AA070997,NM_002798,Hs.77060)
(g) ATP-binding cassette, sub-family D (ALD), member 3 (ABCD3), mRNA. (H25923,NM_002858,Hs.76781)
(g) nuclear transport factor 2 (NUTF2), mRNA. (N75595,NM_005796,Hs.151734)
(gC) guanine nucleotide binding protein (G protein), beta polypeptide 2 (GNB2), mRNA. (N68166,NM_005273,Hs.91299)
(gC) ATPase, H+ transporting, lysosomal 21kDa, V0 subunit c'' (ATP6V0B), mRNA. (AA457717,NM_004047,Hs.7476)
(gC) hepatoma-derived growth factor (high-mobility group protein 1-like) (HDGF), mRNA. (AA453749,NM_004494,Hs.89525)
(gC) mitochondrial ribosomal protein S21 (MRPS21), transcript variant 1, nuclear gene encoding mitochondrial protein, mRNA. (AA429483,NM_031901,Hs.81281)
(gC) phosphatidylinositol binding clathrin assembly protein_(R59062,_,Hs.7885)
(gC) secretory carrier membrane protein 3 (SCAMP3), transcript variant 2, mRNA. (R72518,NM_052837,Hs.200600)
(gK) purinergic receptor P2X, ligand-gated ion channel, 4_(R60723,_,Hs.321709)
(gC) TGFB-induced factor (TALE family homeobox)_(R83270,_,Hs.90077)
(gC) glycine cleavage system protein H (aminomethyl carrier)_(R28294,_,Hs.77631)
(gC) mitogen-activated protein kinase kinase 1 (MAP2K1), mRNA. (R44740,NM_002755,Hs.3446)
(gC) serine (or cysteine) proteinase inhibitor, clade A (alpha-1 antiproteinase, antitrypsin), member 6 (SERPINA6), mRNA. (H90764,NM_001756,Hs.403787)
(gC) prenylcysteine lyase (PCL1), mRNA. (H91256,NM_016297,Hs.278627)
(gC) guanine nucleotide binding protein (G protein), alpha inhibiting activity polypeptide 3 (GNAI3), mRNA. (AA490256,NM_006496,Hs.73799)
(gC) adenosine kinase (ADK), transcript variant ADK-long, mRNA. (R12473,NM_006721,Hs.94382)
(gN) zinc finger protein 36, C3H type, homolog (mouse) (ZFP36), mRNA. (R38383,NM_003407,Hs.343586)
(gC) ubiquitin-activating enzyme E1 (A1S9T and BN75 temperature sensitivity complementing) (UBE1), transcript variant 2, mRNA. (AA598670,NM_153280,Hs.2055)
(gC) ribosomal protein S6 kinase, 90kDa, polypeptide 1 (RPS6KA1), mRNA. (AA452574,NM_002953,Hs.149957)
(gM) oxidase (cytochrome c) assembly 1-like (OXA1L), mRNA. (AA598582,NM_005015,Hs.151134)
(gC) keratin 8 (KRT8), mRNA. (AA598517,NM_002273,Hs.242463)
(gC) keratin 19 (KRT19), mRNA. (AA464250,NM_002276,Hs.182265)
(gC) RCD1 required for cell differentiation1 homolog (S. pombe) (RQCD1), mRNA. (AA488188,NM_005444,Hs.293687)
(gK) mitochondrial ribosomal protein S27 (MRPS27), nuclear gene encoding mitochondrial protein, mRNA. (AA485919,NM_015084,Hs.122669)
(gC) glutathione-S-transferase like; glutathione transferase omega (GSTTLp28), mRNA. (AA441895,NM_004832,Hs.11465)
caspase 9, apoptosis-related cysteine protease
(gC) protein phosphatase 4, regulatory subunit 1 (PPP4R1), mRNA. (T62952,NM_005134,Hs.3382)
(gC) peroxiredoxin 4 (PRDX4), mRNA. (AA459663,NM_006406,Hs.83383)
(gC) NADH dehydrogenase (ubiquinone) 1 alpha subcomplex, 5, 13kDa_(AA608515,_,Hs.83916)
(gC) mitogen-activated protein kinase 14 (MAPK14), transcript variant 4, mRNA. (AA404327,NM_139014,Hs.79107)
(gC) heat shock 10kDa protein 1 (chaperonin 10) (HSPE1), mRNA. (AA448396,NM_002157,Hs.1197)
(gC) Fas (TNFRSF6)-associated via death domain (FADD), mRNA. (AA433944,NM_003824,Hs.86131)
(gC) death-associated protein (DAP), mRNA. (AA458861,NM_004394,Hs.75189)
(gC) glutathione peroxidase 2 (gastrointestinal) (GPX2), mRNA. (AA135152,NM_002083,Hs.2704)
(gC) glutamic-oxaloacetic transaminase 2, mitochondrial (aspartate aminotransferase 2) (GOT2), nuclear gene encoding mitochondrial protein, mRNA. (AA487521,NM_002080,Hs.170197)
(gC) mitogen-activated protein kinase kinase 3_(H08749,_,Hs.180533)
(gC) cytochrome c oxidase subunit VIc (COX6C), nuclear gene encoding mitochondrial protein, mRNA. (AA456931,NM_004374,Hs.351875)
(gC) Fas (TNFRSF6) associated factor 1 (FAF1), transcript variant 2, mRNA. (W70062,NM_131917,Hs.25821)
(gM) phosphatidylcholine transfer protein (PCTP), mRNA. (AA029757,NM_021213,Hs.285218)
(g) glutamate-cysteine ligase, catalytic subunit_(H93482,_,Hs.151393)
(gC) polymerase (RNA) II (DNA directed) polypeptide K, 7.0kDa_(AA458646,_,Hs.351475)
(gC) citrate synthase (CS), nuclear gene encoding mitochondrial protein, mRNA. (N67639,NM_004077,Hs.239760)
(gC) protein phosphatase 3 (formerly 2B), catalytic subunit, alpha isoform (calcineurin A alpha) (PPP3CA), mRNA. (AA121266,NM_000944,Hs.272458)
(gC) choline phosphotransferase 1_(AA009840,_,Hs.171889)
(gC) cytochrome b5 outer mitochondrial membrane precursor_(W04674,_,Hs.381218)
(gI) phosphatidylinositol-3 phosphate 3-phosphatase adaptor subunit (3-PAP), mRNA. (R86970,NM_019061,Hs.93872)
(gM) mitochondrial ribosomal protein S22_(N62924,_,Hs.107127)
(gC) voltage-dependent anion channel 1 (VDAC1), mRNA. (AA044059,NM_003374,Hs.149155)
(gC) ubiquinol-cytochrome c reductase core protein II (UQCRC2), mRNA. (AA663058,NM_003366,Hs.173554)
(gC) phosphorylase kinase, gamma 2 (testis) (PHKG2), mRNA. (AA291732,NM_000294,Hs.196177)
(gC) mitogen-activated protein kinase kinase kinase 11 (MAP3K11), mRNA. (R80779,NM_002419,Hs.89449)
(gC) acetyl-Coenzyme A acyltransferase 2 (mitochondrial 3-oxoacyl-Coenzyme A thiolase) (ACAA2), nuclear gene encoding mitochondrial protein, mRNA. (H07926,NM_006111,Hs.356176)
(gC) low density lipoprotein receptor-related protein 8, apolipoprotein e receptor (LRP8), transcript variant 1, mRNA. (W80637,NM_004631,_)
(gC) MAP kinase-interacting serine/threonine kinase 1 (MKNK1), mRNA. (AA431885,NM_003684,Hs.5591)
(gC) IKK-related kinase epsilon; inducible IkappaB kinase (IKKE), mRNA. (AA022666,NM_014002,Hs.321045)
(gC) peroxiredoxin 3 (PRDX3), nuclear gene encoding mitochondrial protein, mRNA. (H19203,NM_006793,Hs.75454)
(gC) cytosolic acyl coenzyme A thioester hydrolase (HBACH), mRNA. (AA035455,NM_007274,Hs.8679)
(gC) chemokine (C-X3-C motif) ligand 1 (CX3CL1), mRNA. (R66139,NM_002996,Hs.80420)
(gC) BCL2-antagonist of cell death (BAD), transcript variant 1, mRNA. (AA460291,NM_004322,Hs.76366)
(gM) protein phosphatase 1D magnesium-dependent, delta isoform (PPM1D), mRNA. (N33955,NM_003620,Hs.100980)
(gC) microsomal glutathione S-transferase 2 (MGST2), mRNA. (W73474,NM_002413,Hs.81874)
(gC) serine threonine kinase 39 (STE20/SPS1 homolog, yeast)_(H84871,_,Hs.199263)
(gC) heat shock 70kDa protein 8 (HSPA8), transcript variant 1, mRNA. (AA629567,NM_006597,Hs.180414)
(gC) glutathione peroxidase 1 (GPX1), mRNA. (AA485362,NM_000581,Hs.76686)
(gM) farnesyl-diphosphate farnesyltransferase 1_(AA679352,_,Hs.48876)
(gC) ATP synthase, H+ transporting, mitochondrial F0 complex, subunit F6 (ATP5J), nuclear gene encoding mitochondrial protein, mRNA. (AA504465,NM_001685,Hs.73851)
(gC) choline phosphotransferase 1 (CHPT1), mRNA. (R44048,NM_020244,Hs.171889)
(gM) eukaryotic translation initiation factor 4E-like 3_(AA487878,_,Hs.19122)
(gC) methionine adenosyltransferase II, beta (MAT2B), mRNA. (AA425224,NM_013283,Hs.54642)
(gC) citrate synthase (CS), nuclear gene encoding mitochondrial protein, mRNA. (AA416759,NM_004077,Hs.239760)
(gM) bifunctional apoptosis regulator_(R37093,_,Hs.168159)
(gC) solute carrier family 2, (facilitated glucose transporter) member 8 (SLC2A8), mRNA. (T59518,NM_014580,Hs.10574)
(gC) polymerase (RNA) II (DNA directed) polypeptide B, 140kDa (POLR2B), mRNA. (N74956,NM_000938,Hs.296014)
(gM) phosphoinositide-3-kinase, catalytic, beta polypeptide_(AA191461,_,Hs.239818)
(gC) thioredoxin domain containing 4 (endoplasmic reticulum)_(AA620519,_,Hs.154023)
(gC) Rho-related BTB domain containing 3_(AA488636,_,Hs.10432)
(gC) mitochondrial ribosomal protein S7 (MRPS7), nuclear gene encoding mitochondrial protein, mRNA. (AA127515,NM_015971,Hs.71787)
(gC) S-adenosylmethionine decarboxylase 1 (AMD1), mRNA. (AA425692,NM_001634,Hs.381985)
(gC) succinate-CoA ligase, GDP-forming, alpha subunit (SUCLG1), mRNA. (AA485965,NM_003849,Hs.7043)
(gM) signal recognition particle 68kDa_(AA189050,_,Hs.273307)
(gC) pyrophosphatase (inorganic) (PP), nuclear gene encoding mitochondrial protein, mRNA. (AA608572,NM_021129,Hs.184011)
(gC) protein phosphatase 1, catalytic subunit, gamma isoform_(AA129931,_,Hs.79081)
(gC) cytochrome c oxidase subunit VIb (COX6B), nuclear gene encoding mitochondrial protein, mRNA. (N71160,NM_001863,Hs.174031)
(gC) lysosomal-associated protein transmembrane 4 alpha (LAPTM4A), mRNA. (AA398233,NM_014713,Hs.111894)
(gC) cytochrome b5 outer mitochondrial membrane precursor (CYB5-M), mRNA. (H73591,NM_030579,Hs.381218)
(gC) NADH dehydrogenase (ubiquinone) 1, subcomplex unknown, 1, 6kDa (NDUFC1), mRNA. (AA460251,NM_002494,Hs.84549)
(gC) ATPase, H+ transporting, lysosomal 50/57kD V1 subunit H (ATP6V1H), mRNA. (AA424559,NM_015941,Hs.19575)
(gC) mitochondrial ribosomal protein S5 (MRPS5), nuclear gene encoding mitochondrial protein, mRNA. (AA456042,NM_031902,Hs.241558)
(gC) succinate-CoA ligase, GDP-forming, beta subunit_(AA234519,_,Hs.247309)
(gC) serine/threonine kinase 17a (apoptosis-inducing) (STK17A), mRNA. (AA453754,NM_004760,Hs.9075)
(gF) mitogen-activated protein kinase 8_(AA452406,_,Hs.267445)
(gC) argininosuccinate synthetase (ASS), transcript variant 2, mRNA. (AA676466,NM_054012,Hs.160786)
(gC) cytochrome b-245, alpha polypeptide (CYBA), mRNA. (AA876021,NM_000101,Hs.68877)
(gC) eukaryotic translation initiation factor 4B (EIF4B), mRNA. (AA872402,NM_001417,Hs.380975)
(gC) cytochrome c oxidase subunit VIIb (COX7B), nuclear gene encoding mitochondrial protein, mRNA. (AA629999,NM_001866,Hs.75752)
(gC) tyrosine 3-monooxygenase/tryptophan 5-monooxygenase activation protein, theta polypeptide (YWHAQ), mRNA. (AA633997,NM_006826,Hs.74405)
(gC) 6-pyruvoyltetrahydropterin synthase (PTS), mRNA. (AA877347,NM_000317,Hs.366)
(gC) heat shock 70kDa protein 8_(H64147,_,Hs.180414)
(gC) oxysterol binding protein-like 10 (OSBPL10), mRNA. (H03955,NM_017784,Hs.321622)
(gC) signal peptidase 12kDa (SPC12), mRNA. (AA398521,NM_014041,Hs.11125)
(gC) low density lipoprotein receptor-related protein 10 (LRP10), mRNA. (AA427563,NM_014045,Hs.3804)
(gC) thioredoxin-like 2 (TXNL2), mRNA. (H99205,NM_006541,Hs.42644)
(gC) acetyl-Coenzyme A synthetase 2 (AMP forming)-like_(N67766,_,Hs.7218)
(gC) S-adenosylhomocysteine hydrolase-like 1_(N30811,_,Hs.4113)
(gC) cytochrome c oxidase subunit VIc_(N66158,_,Hs.351875)
(gC) apolipoprotein M (APOM), mRNA. (N74679,NM_019101,Hs.247129)
(gC) proteasome (prosome, macropain) subunit, alpha type, 1 (PSMA1), transcript variant 1, mRNA. (R27585,NM_148976,Hs.82159)
(g) NAD(P)H dehydrogenase, quinone 1 (NQO1), mRNA. (AA458634,NM_000903,Hs.80706)
(g) inositol(myo)-1(or 4)-monophosphatase 1 (IMPA1), mRNA. (H90874,NM_005536,Hs.171776)
(gC) translocase of outer mitochondrial membrane 34 (TOMM34), mRNA. (AA457118,NM_006809,Hs.76927)
(gC) protein tyrosine kinase 9 (PTK9), mRNA. (AA019459,NM_002822,Hs.82643)
(gC) protein phosphatase 2 (formerly 2A), catalytic subunit, beta isoform (PPP2CB), mRNA. (AA490473,NM_004156,Hs.80350)
(gC) S100 calcium binding protein A11 (calgizzarin) (S100A11), mRNA. (AA464731,NM_005620,Hs.256290)
(gC) Ste20-related serine/threonine kinase (SLK), mRNA. (N89756,NM_014720,Hs.105751)
(gC) ADP-ribosyltransferase (NAD+; poly (ADP-ribose) polymerase)-like 1 (ADPRTL1), mRNA. (AA478959,NM_006437,Hs.77225)
(gC) LIV-1 protein, estrogen regulated_(H29315,_,Hs.79136)
(gC) isocitrate dehydrogenase 3 (NAD+) alpha (IDH3A), mRNA. (AA464139,NM_005530,Hs.250616)
(gC) 26S proteasome-associated pad1 homolog_(R08876,_,Hs.178761)
(gC) microsomal glutathione S-transferase 1 (MGST1), transcript variant 1a, mRNA. (AA495936,NM_145792,Hs.355733)
(gC) aldo-keto reductase family 1, member C1 (dihydrodiol dehydrogenase 1; 20-alpha (3-alpha)-hydroxysteroid dehydrogenase) (AKR1C1), mRNA. (R93124,NM_001353,Hs.306098)
(gC) cold shock domain protein A (CSDA), mRNA. (AA455300,NM_003651,Hs.198726)
(gM) NAD(P)H dehydrogenase, quinone 2 (NQO2), mRNA. (AA490938,NM_000904,Hs.73956)
(gK) ornithine decarboxylase 1 (ODC1), mRNA. (AA461467,NM_002539,Hs.75212)
(gC) methylene tetrahydrofolate dehydrogenase (NAD+ dependent), methenyltetrahydrofolate cyclohydrolase (MTHFD2), nuclear gene encoding mitochondrial protein, mRNA. (AA480995,NM_006636,Hs.154672)
(gC) ubiquitin-like 1 (sentrin) (UBL1), mRNA. (AA488626,NM_003352,Hs.81424)
(gC) ATPase, Na+/K+ transporting, beta 3 polypeptide (ATP1B3), mRNA. (AA486417,NM_001679,Hs.76941)
(gC) small inducible cytokine subfamily E, member 1 (endothelial monocyte-activating)_(AA504333,_,Hs.333513)
(gC) hexokinase 1 (HK1), transcript variant 5, nuclear gene encoding mitochondrial protein, mRNA. (AA485272,NM_033500,Hs.118625)
(gK) protein phosphatase 6, catalytic subunit (PPP6C), mRNA. (AA521083,NM_002721,Hs.80324)
(gC) caspase 8, apoptosis-related cysteine protease (CASP8), transcript variant C, mRNA. (AA448468,NM_033356,Hs.381231)
(gC) glutaredoxin (thioltransferase) (GLRX), mRNA. (AA291163,NM_002064,Hs.28988)
(gI) propionyl Coenzyme A carboxylase, alpha polypeptide (PCCA), nuclear gene encoding mitochondrial protein, mRNA. (AA608575,NM_000282,Hs.80741)
(gC) tumor necrosis factor receptor superfamily, member 10b (TNFRSF10B), transcript variant 2, mRNA. (AA453410,NM_147187,Hs.51233)
(gC) programmed cell death 5 (PDCD5), mRNA. (AA156940,NM_004708,Hs.166468)
(gC) mitogen-activated protein kinase kinase kinase 7_(H90855,_,Hs.7510)
(gC) RAP1B, member of RAS oncogene family (RAP1B), mRNA. (W53016,NM_015646,Hs.374418)
(gC) 3-hydroxyisobutyrate dehydrogenase_(N55113,_,Hs.284170)
(gC) mitochondrial ribosomal protein S35 (MRPS35), nuclear gene encoding mitochondrial protein, mRNA. (N52373,NM_021821,Hs.10724)
(gC) TNF receptor-associated factor 3_(H48096,_,Hs.297660)
(gC) TRAF-binding protein domain_(H60572,_,Hs.26320)
(gM) tyrosine 3-monooxygenase/tryptophan 5-monooxygenase activation protein, zeta polypeptide (YWHAZ), transcript variant 2, mRNA. (AA609598,NM_145690,Hs.75103)
(gM) phospholipase C, delta 4 (PLCD4), mRNA. (AA047570,NM_032726,Hs.334338)
(gC) apoptosis, caspase activation inhibitor (AVEN), mRNA. (AA055221,NM_020371,Hs.63168)
(gC) mitogen-activated protein kinase 6_(N47552,_,Hs.271980)
(gC) eukaryotic translation initiation factor 1A, Y chromosome (EIF1AY), mRNA. (N92611,NM_004681,Hs.155103)
(gC) ubiquinol-cytochrome c reductase binding protein (UQCRB), mRNA. (AA664284,NM_006294,Hs.131255)
(gC) TRAF family member-associated NFKB activator (TANK), transcript variant 1, mRNA. (AA134814,NM_004180,Hs.146847)
(gC) tyrosine 3-monooxygenase/tryptophan 5-monooxygenase activation protein, epsilon polypeptide (YWHAE), mRNA. (N21624,NM_006761,Hs.79474)
(gF) CCAAT/enhancer binding protein (C/EBP), gamma (CEBPG), mRNA. (AA676804,NM_001806,Hs.2227)
(gC) acid phosphatase 1, soluble (ACP1), transcript variant b, mRNA. (W45148,NM_007099,Hs.75393)
(gC) fibrinogen, gamma polypeptide_(T52652,_,Hs.75431)
(gC) S100 calcium binding protein A13 (S100A13), mRNA. (AA070489,NM_005979,Hs.14331)
(gC) NADH dehydrogenase (ubiquinone) 1 alpha subcomplex, 1, 7.5kDa (NDUFA1), nuclear gene encoding mitochondrial protein, mRNA. (AA111999,NM_004541,Hs.74823)
(gF) tyrosine 3-monooxygenase/tryptophan 5-monooxygenase activation protein, gamma polypeptide (YWHAG), mRNA. (AA432085,NM_012479,Hs.25001)
(gC) phosphatidylinositol glycan, class N (PIGN), mRNA. (AA033974,NM_012327,Hs.108787)
(gC) asparagine synthetase (ASNS), transcript variant 1, mRNA. (AA894927,NM_133436,Hs.75692)
(gC) cytochrome c (HCS), mRNA. (AA865265,NM_018947,Hs.169248)
(gC) NADH dehydrogenase (ubiquinone) flavoprotein 2, 24kDa (NDUFV2), mRNA. (AA922326,NM_021074,Hs.51299)
(gC) eukaryotic translation initiation factor 2, subunit 2 beta, 38kDa (EIF2S2), mRNA. (AA027240,NM_003908,Hs.12163)
(gC) peroxiredoxin 1 (PRDX1), mRNA. (AA775803,NM_002574,Hs.180909)
(gC) tyrosine 3-monooxygenase/tryptophan 5-monooxygenase activation protein, zeta polypeptide (YWHAZ), transcript variant 2, mRNA. (H94670,NM_145690,Hs.75103)
(gC) serine/threonine kinase 17a (apoptosis-inducing) (STK17A), mRNA. (H01164,NM_004760,Hs.9075)
(gM) dual specificity phosphatase 3 (vaccinia virus phosphatase VH1-related)_(N24113,_,Hs.181046)
(gC) G protein-coupled receptor 107_(N48009,_,Hs.6639)
(gM) glutamate-cysteine ligase, catalytic subunit_(N45129,_,Hs.151393)
(gF) protein kinase, cAMP-dependent, catalytic, alpha (PRKACA), mRNA. (W68141,NM_002730,Hs.77271)
(gN) TNF receptor-associated factor 3 (TRAF3), transcript variant 2, mRNA. (AA504259,NM_145726,Hs.297660)
(gN) inositol polyphosphate-5-phosphatase, 40kDa (INPP5A), mRNA. (T58773,NM_005539,Hs.124029)
(gC) G protein-coupled receptor, family C, group 5, member B (GPRC5B), mRNA. (W35153,NM_016235,Hs.242407)
(gC) pyruvate kinase, liver and RBC (PKLR), nuclear gene encoding mitochondrial protein, mRNA. (R08829,NM_000298,Hs.95990)
(gM) tumor necrosis factor (ligand) superfamily, member 13_(AA424562,_,Hs.54673)
(gC) oxidoreductase UCPA_(N65985,_,Hs.124696)
(gC) protein phosphatase 1, regulatory subunit 7_(R46512,_,Hs.36587)
(gC) solute carrier family 27 (fatty acid transporter), member 3 (SLC27A3), mRNA. (N50655,NM_024330,Hs.109274)
(gC) S-adenosylmethionine decarboxylase 1 (AMD1), mRNA. (R82300,NM_001634,Hs.262476)
(g) phosphoinositide-3-kinase, catalytic, gamma polypeptide (PIK3CG), mRNA. (AA464176,NM_002649,Hs.32942)
(gC) heat shock transcription factor 2 (HSF2), mRNA. (AA253434,NM_004506,Hs.158195)
(gC) phosphoinositide-3-kinase, class 3 (PIK3C3), mRNA. (AA456101,NM_002647,Hs.32971)
(gC) zinc finger protein 36, C3H type-like 1 (ZFP36L1), mRNA. (AA424743,NM_004926,Hs.85155)
(gC) cysteinyl-tRNA synthetase (CARS), transcript variant 2, mRNA. (AA464147,NM_001751,Hs.159604)
(gC) adenosine monophosphate deaminase (isoform E) (AMPD3), mRNA. (R01733,NM_000480,Hs.83918)
(gC) acyl-Coenzyme A dehydrogenase, C-4 to C-12 straight chain (ACADM), nuclear gene encoding mitochondrial protein, mRNA. (N70794,NM_000016,Hs.79158)
(gM) glutamyl-prolyl-tRNA synthetase (EPRS), mRNA. (AA599158,NM_004446,Hs.55921)
(gM) interleukin 4 receptor (IL4R), mRNA. (AA293306,NM_000418,Hs.75545)
(gC) TNF receptor-associated factor 2 (TRAF2), transcript variant 2, mRNA. (T55353,NM_145718,Hs.373508)
(gC) phosphodiesterase 4D, cAMP-specific (phosphodiesterase E3 dunce homolog, Drosophila)_(AA481397,_,Hs.172081)
(gC) TNFAIP3 interacting protein 1 (TNIP1), mRNA. (T64483,NM_006058,Hs.109281)
(gF) requiem, apoptosis response zinc finger gene (REQ), mRNA. (AA496782,NM_006268,Hs.13495)
(gC) peroxisomal biogenesis factor 11A_(H53572,_,Hs.31034)
(gC) 5-methyltetrahydrofolate-homocysteine methyltransferase (MTR), mRNA. (AA233650,NM_000254,Hs.82283)
(gC) fatty acid amide hydrolase (FAAH), mRNA. (AA431988,NM_001441,Hs.288828)
(gC) cytochrome P450, subfamily IVF, polypeptide 12 (CYP4F12), mRNA. (T98002,NM_023944,Hs.180570)
(gN) NADH dehydrogenase (ubiquinone) 1, alpha/beta subcomplex, 1, 8kDa (NDUFAB1), mRNA. (AA447569,NM_005003,Hs.5556)
(gC) protein phosphatase 1, regulatory (inhibitor) subunit 12C (PPP1R12C), mRNA. (AA464195,NM_017607,Hs.235975)
(gC) ATP-binding cassette, sub-family B (MDR/TAP), member 10 (ABCB10), nuclear gene encoding mitochondrial protein, mRNA. (AA434409,NM_012089,Hs.1710)
(gF) mitogen-activated protein kinase-activated protein kinase 3 (MAPKAPK3), mRNA. (W68281,NM_004635,Hs.227789)
(gC) glutathione S-transferase A4 (GSTA4), mRNA. (AA152347,NM_001512,Hs.169907)
(gC) neutral sphingomyelinase (N-SMase) activation associated factor (NSMAF), mRNA. (N62766,NM_003580,Hs.78687)
(gC) guanine nucleotide binding protein (G protein), alpha inhibiting activity polypeptide 2 (GNAI2), mRNA. (AA071330,NM_002070,Hs.77269)
(gC) collagen, type IV, alpha 2 (COL4A2), mRNA. (AA430540,NM_001846,Hs.75617)
(gC) acid phosphatase 2, lysosomal (ACP2), mRNA. (T48864,NM_001610,Hs.75589)
(gC) Fas (TNFRSF6) associated factor 1 (FAF1), transcript variant 2, mRNA. (AA486789,NM_131917,Hs.25821)
(gC) peroxisomal short-chain alcohol dehydrogenase (humNRDR), mRNA. (AA429946,NM_021004,Hs.6318)
(gC) protein kinase C, delta_(H11054,_,Hs.155342)
(gC) apoptosis inhibitor 5 (API5), mRNA. (AA451935,NM_006595,Hs.227913)
(gC) glutaredoxin 2 (GLRX2), mRNA. (AA421273,NM_016066,Hs.5054)
(gN) ribulose-5-phosphate-3-epimerase (RPE), mRNA. (AA458563,NM_006916,Hs.125845)
(gC) NADH dehydrogenase (ubiquinone) 1 beta subcomplex, 1, 7kDa (NDUFB1), mRNA. (AA443099,NM_004545,Hs.183435)
(gC) serine/threonine protein kinase MASK (MST4), mRNA. (N22323,NM_016542,Hs.23643)
(gC) TRAF and TNF receptor-associated protein (TTRAP), mRNA. (AA488650,NM_016614,Hs.46847)
(gC) TGF beta receptor associated protein -1_(AA485398,_,Hs.101766)
(gC) long-chain fatty-acyl elongase (LCE), mRNA. (T98355,NM_024090,Hs.211556)
(gC) eNOS interacting protein (NOSIP), mRNA. (AA436549,NM_015953,Hs.7236)
(gC) solute carrier family 4, sodium bicarbonate cotransporter, member 5_(AA452802,_,Hs.321127)
(gM) carboxypeptidase D (CPD), mRNA. (AA418397,NM_001304,Hs.5057)
(gC) phosphoinositide-binding protein SR1 (FENS-1), mRNA. (AA450338,NM_020830,Hs.44743)
(gC) cytochrome P450, subfamily I (aromatic compound-inducible), polypeptide 1 (CYP1A1), mRNA. (AA418907,NM_000499,Hs.72912)
(gC) acyl-Coenzyme A oxidase 3, pristanoyl_(AA676223,_,Hs.12773)
(gC) eukaryotic translation initiation factor 2B, subunit 2 beta, 39kDa (EIF2B2), mRNA. (H92556,NM_014239,Hs.170001)
(gC) hypoxia-inducible factor 1, alpha subunit inhibitor (HIF1AN), mRNA. (H97861,NM_017902,Hs.14595)
(gC) TNFAIP3 interacting protein 2 (TNIP2), mRNA. (N50859,NM_024309,Hs.288991)
(gM) gamma-glutamyl carboxylase (GGCX), mRNA. (AA788767,NM_000821,Hs.77719)
(gC) COX15 homolog, cytochrome c oxidase assembly protein (yeast) (COX15), nuclear gene encoding mitochondrial protein, transcript variant 2, mRNA. (AA677070,NM_004376,_)
(gC) protein tyrosine phosphatase, non-receptor type 9 (PTPN9), mRNA. (AA434420,NM_002833,Hs.147663)
(g) N-acetylgalactosaminidase, alpha- (NAGA), mRNA. (R46823,NM_000262,Hs.75372)
(gC) dual specificity phosphatase 5 (DUSP5), mRNA. (W65461,NM_004419,Hs.2128)
(gC) protein tyrosine phosphatase, receptor type, K (PTPRK), mRNA. (R79082,NM_002844,Hs.79005)
(gC) phosphatidylinositol (4,5) bisphosphate 5-phosphatase homolog; phosphatidylinositol polyphosphate 5-phosphatase type IV (PPI5PIV), mRNA. (R94222,NM_019892,Hs.25156)
(gM) A kinase (PRKA) anchor protein 6 (AKAP6), mRNA. (R55786,NM_004274,Hs.89666)
(gC) BCL2-like 2 (BCL2L2), mRNA. (AA454588,NM_004050,Hs.75244)
(gC) betaine-homocysteine methyltransferase (BHMT), mRNA. (T58896,NM_001713,Hs.80756)
(gC) LPS-responsive vesicle trafficking, beach and anchor containing (LRBA), mRNA. (AA041400,NM_006726,Hs.62354)
(gC) pleckstrin homology, Sec7 and coiled/coil domains 2 (cytohesin-2) (PSCD2), transcript variant 1, mRNA. (AA464957,NM_017457,Hs.303091)
(gC) phosphomevalonate kinase (PMVK), mRNA. (H09819,NM_006556,Hs.30954)
(gC) UV radiation resistance associated gene (UVRAG), mRNA. (AA490501,NM_003369,Hs.13137)
(gC) protein phosphatase 2, regulatory subunit B (B56), epsilon isoform (PPP2R5E), mRNA. (R53787,NM_006246,Hs.173328)
(gC) chemokine (C-C motif) ligand 15 (CCL15), transcript variant 1, mRNA. (R96626,NM_032964,Hs.20144)
(gC) mitogen-activated protein kinase-activated protein kinase 2_(AA455056,_,Hs.75074)
(gC) cell division cycle 27 (CDC27), mRNA. (T81764,NM_001256,Hs.406631)
(gC) ubiquitin-conjugating enzyme E2H (UBC8 homolog, yeast) (UBE2H), mRNA. (AA520978,NM_003344,Hs.372758)
(gM) protein kinase C substrate 80K-H (PRKCSH), mRNA. (AA496810,NM_002743,Hs.1432)
(gM) fatty-acid-Coenzyme A ligase, long-chain 2 (FACL2), mRNA. (T73556,NM_021122,Hs.154890)
(gK) inositol polyphosphate phosphatase-like 1 (INPPL1), mRNA. (AA279072,NM_001567,Hs.75339)
(gC) sialyltransferase (STHM), mRNA. (AA497051,NM_006456,Hs.288215)
(gC) ATPase, H+ transporting, lysosomal interacting protein 1 (ATP6IP1), mRNA. (AA487588,NM_001183,Hs.6551)
(gC) heat shock 70kDa protein 2_(AA455102,_,Hs.75452)
(gC) N-myristoyltransferase 1 (NMT1), mRNA. (AA476587,NM_021079,Hs.111039)
(gC) thioredoxin reductase 2 (TXNRD2), nuclear gene encoding mitochondrial protein, transcript variant 3, mRNA. (AA434130,NM_145748,Hs.12971)
(gC) MAP-kinase activating death domain (MADD), transcript variant 4, mRNA. (AA281945,NM_003682,Hs.82548)
(gC) guanine nucleotide binding protein (G protein), alpha 11 (Gq class) (GNA11), mRNA. (H92232,NM_002067,Hs.1686)
(gC) glutathione S-transferase A2 (GSTA2), mRNA. (T73468,NM_000846,Hs.378199)
(gF) glucokinase (hexokinase 4) regulatory protein (GCKR), mRNA. (T67006,NM_001486,Hs.89771)
(gC) translocase of outer mitochondrial membrane 70 homolog A (yeast) (TOMM70A), mRNA. (R94191,NM_014820,Hs.21198)
(gC) BCL2-related protein A1 (BCL2A1), mRNA. (W20487,NM_004049,Hs.195484)
(gC) mitogen-activated protein kinase phosphatase x_(H91044,_,Hs.29106)
(gC) protein phosphatase 2 (formerly 2A), regulatory subunit A (PR 65), beta isoform (PPP2R1B), mRNA. (H57850,NM_002716,Hs.108705)
(gC) BCL2/adenovirus E1B 19kDa interacting protein 3 (BNIP3), nuclear gene encoding mitochondrial protein, mRNA. (AA446839,NM_004052,_)
(gM) suppressor of cytokine signaling 1_(AA485355,_,Hs.50640)
(gC) fatty acid binding protein 3, muscle and heart (mammary-derived growth inhibitor) (FABP3), mRNA. (AA148548,NM_004102,Hs.49881)
(gC) sphingosine-1-phosphate lyase 1_(AA459381,_,Hs.186613)
(gC) cytokine receptor-like factor 3 (CRLF3), mRNA. (N46830,NM_015986,Hs.7120)
(gC) oxysterol binding protein-like 8 (OSBPL8), mRNA. (N63478,NM_020841,Hs.109694)
(gC) protein kinase, cAMP-dependent, regulatory, type I, alpha (tissue specific extinguisher 1) (PRKAR1A), mRNA. (N25969,NM_002734,Hs.183037)
(gC) PI-3-kinase-related kinase SMG-1 (SMG1), transcript variant 1, mRNA. (H98694,NM_015092,Hs.352382)
(gC) mitogen-activated protein kinase kinase kinase 7 interacting protein 1 (MAP3K7IP1), mRNA. (AA679208,NM_006116,Hs.31472)
(gC) mitogen-activated protein kinase kinase 5 (MAP2K5), transcript variant D, mRNA. (W69649,NM_145162,Hs.250870)
(gC) CDP-diacylglycerol synthase (phosphatidate cytidylyltransferase) 1 (CDS1), mRNA. (R31562,NM_001263,Hs.152981)
(gC) phosphatidylinositol-4-phosphate 5-kinase, type I, alpha (PIP5K1A), mRNA. (N64014,NM_003557,Hs.149255)
(gC) protein phosphatase 2, regulatory subunit B (B56), beta isoform (PPP2R5B), mRNA. (AA129171,NM_006244,Hs.75199)
(gC) dual-specificity tyrosine-(Y)-phosphorylation regulated kinase 1A (DYRK1A), transcript variant 1, mRNA. (AA676749,NM_001396,Hs.75842)
(gC) sphingosine kinase 2 (SPHK2), mRNA. (AA630354,NM_020126,Hs.301305)
(gC) inorganic pyrophosphatase (SID6-306), mRNA. (AA487586,NM_006903,Hs.5123)
(gC) acylphosphatase 1, erythrocyte (common) type (ACYP1), mRNA. (W80489,NM_001107,Hs.18573)
(gC) BCL2-associated athanogene 4_(H22928,_,Hs.194726)
(gC) prostaglandin E synthase 2 (PTGES2), mRNA. (AA186686,NM_025072,Hs.288102)
(gC) lysophosphatidic acid phosphatase (ACP6), mRNA. (AA160670,NM_016361,Hs.15871)
(gC) A kinase (PRKA) anchor protein 13 (AKAP13), transcript variant 2, mRNA. (AA156936,NM_007200,Hs.301946)
(gC) protein phosphatase methylesterase-1 (PME-1), mRNA. (AA609009,NM_016147,Hs.63304)
(gN) chloride intracellular channel 3 (CLIC3), mRNA. (N91135,NM_004669,Hs.64746)
(gC) membrane protein, palmitoylated 6 (MAGUK p55 subfamily member 6) (MPP6), mRNA. (AA609421,NM_016447,Hs.108931)
(gC) calcium/calmodulin-dependent protein kinase (CaM kinase) II gamma_(AA056601,_,Hs.12436)
(gC) serum/glucocorticoid regulated kinase-like (SGKL), mRNA. (H98714,NM_013257,Hs.380877)
(gC) solute carrier family 25 (mitochondrial carrier; peroxisomal membrane protein, 34kDa), member 17 (SLC25A17), mRNA. (AA446906,NM_006358,Hs.62245)
(gC) chemokine (C-X-C motif) ligand 16 (CXCL16), mRNA. (AA416552,NM_022059,Hs.82407)
(gC) serine/threonine protein kinase SSTK (SSTK), mRNA. (AA608857,NM_032037,Hs.144924)
(gM) PPAR binding protein_(AA453404,_,Hs.15589)
(gC) cytochrome P450, subfamily I (dioxin-inducible), polypeptide 1 (glaucoma 3, primary infantile)_(AA451886,_,Hs.154654)
(gC) ATP synthase mitochondrial F1 complex assembly factor 2 (ATPAF2), nuclear gene encoding mitochondrial protein, mRNA. (AA598602,NM_145691,Hs.13434)
(gN) collagen, type VIII, alpha 1 (COL8A1), mRNA. (AA872420,NM_001850,Hs.114599)
(gC) signal transducer and activator of transcription 3 (acute-phase response factor) (STAT3), transcript variant 1, mRNA. (AA399410,NM_139276,Hs.321677)
(gC) carnitine palmitoyltransferase I, muscle (CPT1B), transcript variant 3, nuclear gene encoding mitochondrial protein, mRNA. (W85710,NM_152246,Hs.29331)
(gC) tumor necrosis factor (ligand) superfamily, member 9 (TNFSF9), mRNA. (AA778663,NM_003811,Hs.1524)
(gC) pyruvate carboxylase (PC), nuclear gene encoding mitochondrial protein, transcript variant 2, mRNA. (T77729,NM_022172,Hs.89890)
(gC) low density lipoprotein receptor-related protein 5 (LRP5), mRNA. (R83038,NM_002335,Hs.6347)
(gC) UDP-GlcNAc:betaGal beta-1,3-N-acetylglucosaminyltransferase 3 (B3GNT3), mRNA. (H03436,NM_014256,Hs.69009)
(gC) interferon regulatory factor 3_(R72380,_,Hs.75254)
(gC) mitogen-activated protein kinase kinase kinase 3 (MAP3K3), mRNA. (R72632,NM_002401,Hs.29282)
(gC) Fas apoptotic inhibitory molecule 2_(R88440,_,Hs.182859)
(gC) TRAF-binding protein domain_(N34876,_,Hs.26320)
(gC) NADH dehydrogenase (ubiquinone) 1 beta subcomplex, 4, 15kDa_(AA704675,_,Hs.227750)
(gC) calcium channel, voltage-dependent, alpha 1H subunit (CACNA1H), mRNA. (AA779225,NM_021098,Hs.122359)
(gF) C/EBP-induced protein (LOC81558), mRNA. (AA459265,NM_030802,Hs.9851)
(gC) protein kinase, interferon-inducible double stranded RNA dependent (PRKR), mRNA. (AA010079,NM_002759,Hs.274382)
(gC) COX10 homolog, cytochrome c oxidase assembly protein, heme A: farnesyltransferase (yeast) (COX10), nuclear gene encoding mitochondrial protein, mRNA. (H21869,NM_001303,Hs.77513)
(gC) zinc finger protein 258 (ZNF258), mRNA. (AA280677,NM_007167,Hs.112860)
(gC) glycerol-3-phosphate dehydrogenase 2 (mitochondrial)_(AA169176,_,Hs.93201)
(gC) cysteine conjugate-beta lyase; cytoplasmic (glutamine transaminase K, kyneurenine aminotransferase) (CCBL1), mRNA. (N49589,NM_004059,Hs.46634)
(gC) glutathione S-transferase A3 (GSTA3), mRNA. (N30096,NM_000847,Hs.102484)
(gC) guanine nucleotide binding protein (G protein), beta 5_(H08753,_,Hs.155090)
(gC) heme oxygenase (decycling) 1 (HMOX1), mRNA. (T71606,NM_002133,Hs.202833)
(gC) hydroxysteroid (17-beta) dehydrogenase 8 (HSD17B8), mRNA. (AA113291,NM_014234,_)
(gC) Rab geranylgeranyltransferase, alpha subunit (RABGGTA), mRNA. (AA776294,NM_004581,Hs.78920)
(gC) protein tyrosine phosphatase, non-receptor type 1 (PTPN1), mRNA. (R06605,NM_002827,_)
(gC) aspartoacylase (aminoacylase 2, Canavan disease) (ASPA), mRNA. (N71653,NM_000049,Hs.32042)
(gC) protein phosphatase 3 (formerly 2B), regulatory subunit B, 19kDa, alpha isoform (calcineurin B, type I)_(AA018907,_,Hs.278540)
(gC) phosphatidylinositol 4-kinase, catalytic, alpha polypeptide (PIK4CA), transcript variant 2, mRNA. (AA421269,NM_058004,Hs.334874)
(gC) cyclin-dependent kinase (CDC2-like) 10 (CDK10), transcript variant 1, mRNA. (AA789328,NM_003674,Hs.77313)
(gC) insulin-like growth factor binding protein 3 (IGFBP3), mRNA. (AA598601,NM_000598,Hs.77326)
(gN) steroid-5-alpha-reductase, alpha polypeptide 1 (3-oxo-5 alpha-steroid delta 4-dehydrogenase alpha 1) (SRD5A1), mRNA. (H16833,NM_001047,Hs.552)
(g) lysosomal-associated membrane protein 2 (LAMP2), transcript variant LAMP2B, mRNA. (N62847,NM_013995,Hs.8262)
(gC) CREB binding protein (Rubinstein-Taybi syndrome) (CREBBP), mRNA. (AA022480,NM_004380,Hs.23598)
(gC) phosphatidylinositol-4-phosphate 5-kinase, type II, alpha (PIP5K2A), mRNA. (T40568,NM_005028,Hs.108966)
(gC) I-kappa-B-interacting Ras-like protein 1_(N62379,_,Hs.173202)
(gC) S100 calcium binding protein P (S100P), mRNA. (R32848,NM_005980,Hs.2962)
(g) proteasome (prosome, macropain) subunit, alpha type, 6 (PSMA6), mRNA. (AA047338,NM_002791,Hs.74077)
(g) NADH dehydrogenase (ubiquinone) Fe-S protein 1, 75kDa (NADH-coenzyme Q reductase) (NDUFS1), mRNA. (AA406536,NM_005006,Hs.8248)
(g) lecithin-cholesterol acyltransferase_(R06458,_,Hs.348401)
(g) lymphotoxin beta receptor (TNFR superfamily, member 3) (LTBR), mRNA. (AA454646,NM_002342,Hs.1116)
(g) lanosterol synthase (2,3-oxidosqualene-lanosterol cyclase)_(AA437389,_,Hs.93199)
(gC) Rac/Cdc42 guanine nucleotide exchange factor (GEF) 6 (ARHGEF6), mRNA. (AA236957,NM_004840,Hs.79307)
(gC) solute carrier family 20 (phosphate transporter), member 1 (SLC20A1), mRNA. (W46972,NM_005415,Hs.78452)
(gC) TAR DNA binding protein (TARDBP), mRNA. (N69283,NM_007375,Hs.193989)
(gC) O-linked N-acetylglucosamine (GlcNAc) transferase (UDP-N-acetylglucosamine:polypeptide-N-acetylglucosaminyl transferase)_(R40794,_,Hs.100293)
(gC) zinc finger protein 148 (pHZ-52)_(T81033,_,Hs.355866)
(gC) metallothionein 1G (MT1G), mRNA. (H53340,NM_005950,Hs.334409)
(gC) pyruvate dehydrogenase kinase, isoenzyme 2 (PDK2), mRNA. (H29475,NM_002611,Hs.92261)
(gC) eukaryotic translation initiation factor 4 gamma, 3 (EIF4G3), mRNA. (N92469,NM_003760,Hs.25732)
(gI) ubiquitin specific protease 7 (herpes virus-associated) (USP7), mRNA. (AA064638,NM_003470,Hs.78683)
(gM) interleukin 13 receptor, alpha 1 (IL13RA1), mRNA. (AA411324,NM_001560,Hs.285115)
(gC) ADP-ribosyltransferase 4 (ART4), mRNA. (N70349,NM_021071,Hs.13776)
(gM) mitogen-activated protein kinase 1 (MAPK1), transcript variant 2, mRNA. (W45690,NM_138957,Hs.324473)
(gM) glucose phosphate isomerase (GPI), mRNA. (AA401111,NM_000175,Hs.406458)
(gC) guanine nucleotide binding protein (G protein), beta polypeptide 2-like 1_(R96220,_,Hs.5662)
(gM) fumarylacetoacetate hydrolase (fumarylacetoacetase) (FAH), mRNA. (H44956,NM_000137,Hs.73875)
(gK) flavin containing monooxygenase 5 (FMO5), mRNA. (H52119,NM_001461,Hs.14286)
(gM) eukaryotic translation termination factor 1 (ETF1), mRNA. (AA456664,NM_004730,Hs.77324)
(gC) deoxythymidylate kinase (thymidylate kinase) (DTYMK), mRNA. (AA464256,NM_012145,Hs.79006)
(gC) Rho GTPase activating protein 1 (ARHGAP1), mRNA. (AA427934,NM_004308,Hs.138860)
(gC) apolipoprotein C-III (APOC3), mRNA. (N53169,NM_000040,Hs.73849)
(gC) ubiquitin-conjugating enzyme E2I (UBC9 homolog, yeast) (UBE2I), mRNA. (AA487197,NM_003345,Hs.84285)
(gC) ubiquitin-like 4_(AA485397,_,Hs.76480)
(gC) protein tyrosine phosphatase, non-receptor type 12 (PTPN12), mRNA. (AA446259,NM_002835,Hs.62)
(gM) protein phosphatase 1, catalytic subunit, alpha isoform (PPP1CA), mRNA. (AA443982,NM_002708,Hs.183994)
(gC) lysosomal-associated membrane protein 1 (LAMP1), mRNA. (H28973,NM_005561,Hs.150101)
(gC) low density lipoprotein-related protein-associated protein 1 (alpha-2-macroglobulin receptor-associated protein 1) (LRPAP1), mRNA. (AA486209,NM_002337,Hs.75140)
(gM) heat shock protein 75 (TRAP1), mRNA. (AA497020,NM_016292,Hs.182366)
(gC) protein kinase C binding protein 1_(AA480906,_,Hs.75871)
(gM) thiosulfate sulfurtransferase (rhodanese) (TST), nuclear gene encoding mitochondrial protein, mRNA. (AA432063,NM_003312,Hs.351863)
(gC) 1-acylglycerol-3-phosphate O-acyltransferase 1 (lysophosphatidic acid acyltransferase, alpha) (AGPAT1), mRNA. (AA458922,NM_032741,Hs.240534)
(gC) phosphatidylinositol 4-kinase, catalytic, beta polypeptide (PIK4CB), mRNA. (AA447595,NM_002651,Hs.351377)
(gC) peroxiredoxin 2 (PRDX2), mRNA. (H68845,NM_005809,Hs.146354)
(gC) protein phosphatase 1, regulatory subunit 7 (PPP1R7), mRNA. (AA459351,NM_002712,Hs.36587)
(gM) phosphoenolpyruvate carboxykinase 2 (mitochondrial) (PCK2), mRNA. (AA186901,NM_004563,Hs.75812)
(gC) isocitrate dehydrogenase 3 (NAD+) gamma (IDH3G), mRNA. (AA459380,NM_004135,Hs.75253)
(gC) glutamic-oxaloacetic transaminase 1, soluble (aspartate aminotransferase 1) (GOT1), mRNA. (H22856,NM_002079,Hs.597)
(gC) farnesyl diphosphate synthase (farnesyl pyrophosphate synthetase, dimethylallyltranstransferase, geranyltranstransferase) (FDPS), mRNA. (T65790,NM_002004,Hs.335918)
(gC) cytochrome c-1 (CYC1), mRNA. (AA447774,NM_001916,Hs.289271)
(gC) cytochrome P450, 51 (lanosterol 14-alpha-demethylase) (CYP51), mRNA. (AA477781,NM_000786,Hs.226213)
(gC) metallothionein 1L (MT1L), mRNA. (N80129,NM_002450,Hs.380778)
(gC) serine hydroxymethyltransferase 2 (mitochondrial) (SHMT2), mRNA. (AA620477,NM_005412,Hs.75069)
(gC) fatty-acid-Coenzyme A ligase, long-chain 3 (FACL3), mRNA. (N98509,NM_004457,Hs.268012)
(gC) hydroxysteroid (17-beta) dehydrogenase 7_(N58305,_,Hs.187579)
(gC) inositol 1,4,5-triphosphate receptor, type 2_(R68021,_,Hs.238272)
(gC) mitochondrial ribosomal protein L16 (MRPL16), mRNA. (R06372,NM_017840,Hs.5080)
(gC) mitochondrial ATP synthase regulatory component factor B (ATPW), mRNA. (W53000,NM_015684,Hs.56155)
(gM) apolipoprotein L, 1 (APOL1), transcript variant 3, mRNA. (AA457728,NM_145344,_)
(gC) diacylglycerol O-acyltransferase homolog 1 (mouse) (DGAT1), mRNA. (AA453512,NM_012079,Hs.288627)
(gI) tumor necrosis factor (ligand) superfamily, member 13_(AA041396,_,Hs.54673)
(gC) protein tyrosine phosphatase, non-receptor type 3 (PTPN3), mRNA. (AA682684,NM_002829,Hs.153932)
(gC) peptidylprolyl isomerase B (cyclophilin B) (PPIB), mRNA. (AA481464,NM_000942,Hs.699)
(gC) enoyl Coenzyme A hydratase 1, peroxisomal (ECH1), mRNA. (AA425861,NM_001398,Hs.196176)
(gC) palmitoyl-protein thioesterase 1 (ceroid-lipofuscinosis, neuronal 1, infantile) (PPT1), mRNA. (AA063637,NM_000310,Hs.3873)
(gC) serine/threonine kinase 12 (STK12), mRNA. (AA071486,NM_004217,Hs.180655)
(gF) ubiquinol-cytochrome c reductase (6.4kD) subunit (UQCR), mRNA. (AA629862,NM_006830,Hs.8372)
(gC) solute carrier family 6 (neurotransmitter transporter, creatine), member 8 (SLC6A8), mRNA. (AA292226,NM_005629,Hs.187958)
(gM) heme oxygenase (decycling) 2 (HMOX2), mRNA. (AA626370,NM_002134,Hs.284279)
(gC) glucosidase I (GCS1), mRNA. (AA291490,NM_006302,Hs.83919)
(gC) emopamil binding protein (sterol isomerase) (EBP), mRNA. (N67038,NM_006579,Hs.75105)
(gC) scavenger receptor class B, member 1 (SCARB1), mRNA. (AA443899,NM_005505,Hs.180616)
(gC) glutaryl-Coenzyme A dehydrogenase (GCDH), nuclear gene encoding mitochondrial protein, transcript variant 1, mRNA. (R56638,NM_000159,Hs.184141)
(gC) dodecenoyl-Coenzyme A delta isomerase (3,2 trans-enoyl-Coenzyme A isomerase) (DCI), mRNA. (AA405800,NM_001919,Hs.89466)
(gC) Pyruvate dehydrogenase complex, lipoyl-containing component X; E3-binding protein (PDX1), mRNA. (N48320,NM_003477,Hs.351622)
(gC) cytochrome P450, subfamily XXVIIA (steroid 27-hydroxylase, cerebrotendinous xanthomatosis), polypeptide 1 (CYP27A1), nuclear gene encoding mitochondrial protein, mRNA. (N66957,NM_000784,Hs.82568)
(gC) alanyl-tRNA synthetase (AARS), mRNA. (AA156571,NM_001605,Hs.75102)
(gC) NADH dehydrogenase (ubiquinone) 1 alpha subcomplex, 3, 9kDa (NDUFA3), mRNA. (AA405901,NM_004542,Hs.198269)
(gC) ATPase inhibitory factor 1 (ATPIF1), mRNA. (T69273,NM_016311,Hs.241336)
(gC) fatty-acid-Coenzyme A ligase, long-chain 3 (FACL3), mRNA. (H29215,NM_004457,Hs.268012)
(gC) apoptosis related protein APR-3 (APR-3), transcript variant 2, mRNA. (AA485898,NM_080592,Hs.9527)
(gM) nuclear factor related to kappa B binding protein_(R23735,_,Hs.374357)
(gC) glyoxylate reductase/hydroxypyruvate reductase (GRHPR), mRNA. (R83908,NM_012203,Hs.155742)
(gC) apoptosis-inducing factor (AIF)-homologous mitochondrion-associated inducer of death (AMID), mRNA. (T47788,NM_032797,Hs.117062)
(gC) methylenetetrahydrofolate dehydrogenase (NADP+ dependent), methenyltetrahydrofolate cyclohydrolase, formyltetrahydrofolate synthetase (MTHFD1), mRNA. (H10779,NM_005956,Hs.172665)
(gN) glutamate dehydrogenase 1_(N63375,_,Hs.77508)
(gC) peroxisomal biogenesis factor 6 (PEX6), mRNA. (AA460646,NM_000287,Hs.301636)
(gC) protein kinase C, zeta (PRKCZ), mRNA. (AA458993,NM_002744,Hs.107101)
(gC) pantothenate kinase (PANK), transcript variant beta, mRNA. (H14604,NM_148978,Hs.116122)
(gM) Fas apoptotic inhibitory molecule 2_(R49650,_,Hs.182859)
(gC) solute carrier family 25 (mitochondrial carrier; adenine nucleotide translocator), member 6_(AA663439,_,Hs.164280)
(gC) cytochrome c oxidase subunit VIII (COX8), nuclear gene encoding mitochondrial protein, mRNA. (AA862813,NM_004074,Hs.374980)
(gF) apolipoprotein C-I (APOC1), mRNA. (AA873159,NM_001645,Hs.268571)
(gC) eukaryotic translation initiation factor 3, subunit 10 theta, 150/170kDa (EIF3S10), mRNA. (AA916914,NM_003750,Hs.154796)
(gC) aminomethyltransferase (glycine cleavage system protein T) (AMT), mRNA. (N59532,NM_000481,Hs.102)
(gC) G protein-coupled receptor 30 (GPR30), mRNA. (AA810225,NM_001505,Hs.113207)
(gC) gamma-glutamyltransferase 1 (GGT1), transcript variant 2, mRNA. (AA620715,NM_013421,Hs.284380)
(gC) phosphatidylethanolamine N-methyltransferase (PEMT), nuclear gene encoding mitochondrial protein, transcript variant 3, mRNA. (R94542,NM_148173,Hs.15192)
(gI) uncoupling protein 4_(H95038,_,Hs.40510)
(gM) inner mitochondrial membrane peptidase 2 like (IMMP2L), mRNA. (R33650,NM_032549,Hs.89576)
(gC) NADH dehydrogenase (ubiquinone) flavoprotein 1, 51kDa (NDUFV1), mRNA. (AA427570,NM_007103,Hs.7744)
(gC) ubiquitin-conjugating enzyme UBC3B (UBC3B), mRNA. (AA434435,NM_017811,Hs.11184)
(gC) phospholipase A2, group IVB (cytosolic)_(W69184,_,Hs.198161)
(gN) ATPase, H+ transporting, lysosomal V0 subunit a isoform 1 (ATP6V0A1), mRNA. (AA430654,NM_005177,Hs.267871)
(gC) inhibitor of kappa light polypeptide gene enhancer in B-cells, kinase complex-associated protein_(N27516,_,Hs.31323)
(g) tumor necrosis factor, alpha-induced protein 3 (TNFAIP3), mRNA. (AA476272,NM_006290,Hs.211600)
(g) nuclear factor of kappa light polypeptide gene enhancer in B-cells inhibitor, alpha (NFKBIA), mRNA. (W56300,NM_020529,Hs.81328)
(gC) GATA binding protein 6_(H77652,_,Hs.50924)
(gC) tumor necrosis factor, alpha-induced protein 3 (TNFAIP3), mRNA. (AA053239,NM_006290,Hs.211600)
(gC) intercellular adhesion molecule 2 (ICAM2), mRNA. (R21535,NM_000873,Hs.347326)
(gC) intercellular adhesion molecule 1 (CD54), human rhinovirus receptor_(R77293,_,Hs.168383)
(gC) ubiquitin D (UBD), mRNA. (N33920,NM_006398,Hs.44532)
(gN) elastin (supravalvular aortic stenosis, Williams-Beuren syndrome)_(AA459308,_,Hs.9295)
(gN) sphingomyelin phosphodiesterase 1, acid lysosomal (acid sphingomyelinase)_(AA416890,_,Hs.77813)
(gN) caspase 6, apoptosis-related cysteine protease (CASP6), transcript variant beta, mRNA. (W45688,NM_032992,Hs.3280)
(gN) cytochrome P450, subfamily 46 (cholesterol 24-hydroxylase) (CYP46), mRNA. (R49568,NM_006668,Hs.25121)
(gC) 24-dehydrocholesterol reductase_(AA446463,_,Hs.75616)
(gC) fatty acid amide hydrolase (FAAH), mRNA. (AA877618,NM_001441,Hs.288828)
(gC) protein kinase C-like 2 (PRKCL2), mRNA. (AA098980,NM_006256,Hs.69171)
(gK) gamma-aminobutyric acid (GABA) A receptor, alpha 2_(R39763,_,Hs.91343)
(gK) cytochrome P450, subfamily IIA (phenobarbital-inducible), polypeptide 7 (CYP2A7), transcript variant 2, mRNA. (T72259,NM_030589,Hs.334345)
(gC) apoptotic chromatin condensation inducer in the nucleus (ACINUS), mRNA. (H75862,NM_014977,Hs.227133)
(gF) oxidoreductase UCPA_(R97517,_,Hs.124696)
(gC) oxysterol binding protein-like 11 (OSBPL11), mRNA. (R22420,NM_022776,Hs.61260)
(gC) solute carrier family 11 (proton-coupled divalent metal ion transporters), member 3 (SLC11A3), mRNA. (T52564,NM_014585,_)
(gC) cytochrome P450, subfamily XXIV (vitamin D 24-hydroxylase) (CYP24), nuclear gene encoding mitochondrial protein, mRNA. (N21576,NM_000782,_)
(gC) 3-hydroxy-3-methylglutaryl-Coenzyme A synthase 1 (soluble)_(AA279533,_,Hs.77910)
